# Supplementary material for: Dichotomous outcomes of TNFR1 and TNFR2 signaling in NK cell-mediated immune responses during inflammation
Source: Nat Commun. 2024 Nov 14;15:9871. doi: 10.1038/s41467-024-54232-y (PMC11564688; doi:10.1038/s41467-024-54232-y)
Supplement: Supplementary file 3 — Supplementary Data 1 [file 41467_2024_54232_MOESM3_ESM.xlsx]

## Sheet: Table S1
gene	baseMean	log2FoldChange	lfcSE	stat	pvalue	padj	diffexp
Uba52	4732.14	-0.803926	0.0420002	-19.141	1.15e-81	1.43e-77	DOWN
Gm10076	8190.53	-0.69914	0.0467168	-14.9655	1.23e-50	7.69e-47	DOWN
Tmsb10	36295.3	-0.699371	0.0560719	-12.4728	1.05e-35	4.37e-32	DOWN
Cxcr3	353.829	1.27311	0.108556	11.7276	9.2e-32	2.87e-28	UP
Cox17	3427.21	-0.514195	0.0443361	-11.5976	4.24e-31	1.06e-27	DOWN
Ybx3	1371.27	-0.672179	0.0624862	-10.7573	5.48e-27	1.14e-23	DOWN
Dbi	3357.53	-0.505323	0.0480576	-10.515	7.37e-26	1.15e-22	DOWN
Rpl35	11631.2	-0.526811	0.0511897	-10.2913	7.71e-25	1.07e-21	DOWN
Lgals1	39397.4	-0.735376	0.0783396	-9.38703	6.17e-21	4.27e-18	DOWN
Cox7a2	5893.49	-0.509487	0.0548018	-9.2969	1.45e-20	9.48e-18	DOWN
Tmem258	2894.52	-0.535666	0.0585796	-9.14423	6.01e-20	3.4e-17	DOWN
Rab21	855.452	-0.78759	0.0865834	-9.09632	9.34e-20	5.06e-17	DOWN
Abi3	318.285	0.83775	0.0931826	8.99042	2.46e-19	1.23e-16	UP
Dtx1	109.455	1.44099	0.16125	8.93637	4.02e-19	1.93e-16	UP
Larp1	1170.12	-0.724496	0.0811485	-8.92804	4.34e-19	2e-16	DOWN
St8sia4	1232.38	0.703229	0.0820567	8.57003	1.03e-17	3.7e-15	UP
Hist1h2be	414.656	-0.953705	0.112156	-8.50335	1.84e-17	6.2e-15	DOWN
Kcnip3	534.818	-1.24451	0.146526	-8.4935	2.01e-17	6.58e-15	DOWN
Crip1	12664.7	-0.505982	0.0601394	-8.41349	3.98e-17	1.21e-14	DOWN
Cd7	6440.26	0.96643	0.11626	8.31266	9.36e-17	2.65e-14	UP
Tmem256	1126.69	-0.543903	0.0667574	-8.14747	3.72e-16	1.01e-13	DOWN
Hist1h2bg	211.754	-1.14888	0.142617	-8.05568	7.9e-16	2.01e-13	DOWN
Hist1h3f	373.519	-1.1685	0.147063	-7.94556	1.93e-15	4.55e-13	DOWN
Eya2	360.513	1.00781	0.127895	7.87996	3.27e-15	7.56e-13	UP
Gm27007	48.8037	-2.34946	0.302307	-7.77177	7.74e-15	1.69e-12	DOWN
Rab4a	22.5194	3.9576	0.511392	7.73888	1e-14	2.12e-12	UP
Maml2	1737.51	0.772301	0.100516	7.68337	1.55e-14	3.07e-12	UP
Glcci1	1275.11	0.53585	0.0718485	7.45805	8.78e-14	1.52e-11	UP
Fdps	437.426	-0.707814	0.0949377	-7.45556	8.95e-14	1.53e-11	DOWN
Gbp9	243.631	0.886109	0.121228	7.30941	2.68e-13	4.18e-11	UP
Bcl2a1b	634.702	0.746777	0.102501	7.28556	3.2e-13	4.93e-11	UP
Hist1h3i	212.293	-0.945357	0.130815	-7.22666	4.95e-13	7.17e-11	DOWN
Hist1h3c	868.464	-1.0215	0.14194	-7.19667	6.17e-13	8.84e-11	DOWN
Hist1h2br	154.645	-1.07281	0.149535	-7.1743	7.27e-13	1.02e-10	DOWN
Ubash3a	190.148	0.862867	0.120647	7.15199	8.55e-13	1.18e-10	UP
Hist1h2bb	344.376	-1.11634	0.156181	-7.14775	8.82e-13	1.21e-10	DOWN
Mcub	138.223	-1.01566	0.14253	-7.12589	1.03e-12	1.39e-10	DOWN
Atpif1	1883.01	-0.552729	0.0785925	-7.03285	2.02e-12	2.65e-10	DOWN
Sec61g	6401.43	-0.551851	0.078649	-7.01663	2.27e-12	2.95e-10	DOWN
Hist1h2bn	120.709	-1.20984	0.174047	-6.95125	3.62e-12	4.47e-10	DOWN
Ifi213	185.743	1.40015	0.203105	6.89373	5.43e-12	6.58e-10	UP
Emid1	453.078	0.631508	0.0922004	6.84929	7.42e-12	8.81e-10	UP
Optn	199.976	-0.878433	0.128384	-6.84224	7.8e-12	9.17e-10	DOWN
Muc20	33.711	-2.07723	0.307337	-6.75881	1.39e-11	1.58e-09	DOWN
Hist1h2ai	203.93	-0.9908	0.147823	-6.70261	2.05e-11	2.22e-09	DOWN
Rnaset2a	566.64	0.550405	0.0830329	6.62876	3.39e-11	3.57e-09	UP
Ndufa5	1148.45	-0.505562	0.0764387	-6.61395	3.74e-11	3.92e-09	DOWN
Hist1h3b	190.098	-1.32112	0.201238	-6.56496	5.2e-11	5.4e-09	DOWN
Txn1	11729.9	-0.541551	0.0827468	-6.54467	5.96e-11	6.09e-09	DOWN
Adap1	592.629	-0.728321	0.11237	-6.48147	9.08e-11	8.98e-09	DOWN
Kmt5a	925.102	-0.548068	0.0847086	-6.47004	9.8e-11	9.61e-09	DOWN
Vav3	1036.08	0.637177	0.0992202	6.42185	1.35e-10	1.28e-08	UP
Gm44040	145.242	-1.39988	0.220953	-6.33566	2.36e-10	2.15e-08	DOWN
Maf	177.204	0.862655	0.136141	6.33647	2.35e-10	2.15e-08	UP
Rnf213	450.618	0.710902	0.112555	6.31606	2.68e-10	2.42e-08	UP
Rcc2	565.419	-0.515351	0.0823191	-6.26041	3.84e-10	3.35e-08	DOWN
Pglyrp1	3854.47	-0.556156	0.0889079	-6.25542	3.96e-10	3.43e-08	DOWN
Ifi208	124.088	1.21391	0.194356	6.2458	4.22e-10	3.6e-08	UP
Il21r	280.146	0.950173	0.15275	6.22044	4.96e-10	4.17e-08	UP
Hist1h3e	930.308	-1.02912	0.165889	-6.20368	5.52e-10	4.49e-08	DOWN
Hist1h2bj	813.455	-0.926121	0.149493	-6.1951	5.82e-10	4.68e-08	DOWN
Hist1h4a	152.336	-0.968497	0.15677	-6.17781	6.5e-10	5.09e-08	DOWN
1810006J02Rik	504.095	1.03506	0.168704	6.13535	8.5e-10	6.5e-08	UP
Crtam	433.181	1.1252	0.183992	6.11546	9.63e-10	7.32e-08	UP
Idi1	244.887	-0.770661	0.126226	-6.1054	1.03e-09	7.74e-08	DOWN
Mreg	95.3893	-1.31936	0.2171	-6.0772	1.22e-09	9.07e-08	DOWN
Cenpw	692.017	-0.667666	0.109848	-6.07809	1.22e-09	9.07e-08	DOWN
Atp8a2	42.9019	1.72461	0.284283	6.06653	1.31e-09	9.64e-08	UP
Hvcn1	149.756	1.07681	0.177539	6.06521	1.32e-09	9.66e-08	UP
Sntb1	324.85	0.630661	0.104545	6.03243	1.62e-09	1.16e-07	UP
Gcnt1	404.843	0.74239	0.124024	5.98583	2.15e-09	1.5e-07	UP
Hist1h2ap	4458.43	-1.40092	0.236214	-5.93072	3.02e-09	2.07e-07	DOWN
Hist1h4h	483.471	-0.865354	0.146219	-5.91821	3.25e-09	2.2e-07	DOWN
Ptprk	53.786	2.52783	0.428535	5.89878	3.66e-09	2.47e-07	UP
Fam189b	576.989	0.535253	0.0909213	5.88699	3.93e-09	2.63e-07	UP
Hist1h1a	457.197	-0.947934	0.162046	-5.84979	4.92e-09	3.28e-07	DOWN
Hist1h2bc	430.325	-0.770102	0.131734	-5.84587	5.04e-09	3.34e-07	DOWN
Ifngas1	478.339	0.850431	0.145638	5.83935	5.24e-09	3.46e-07	UP
Rflnb	34.412	2.03518	0.348611	5.83797	5.28e-09	3.47e-07	UP
Med12l	491.792	-0.753479	0.129144	-5.83439	5.4e-09	3.52e-07	DOWN
Cd27	664.63	0.682117	0.117094	5.82537	5.7e-09	3.7e-07	UP
E230029C05Rik	124.341	-1.10683	0.190141	-5.8211	5.85e-09	3.76e-07	DOWN
Polr2l	363.559	-0.512062	0.0880913	-5.81285	6.14e-09	3.9e-07	DOWN
Mctp1	70.4452	1.55177	0.267631	5.79816	6.7e-09	4.14e-07	UP
Hist1h2ac	192.93	-0.919117	0.158555	-5.79684	6.76e-09	4.15e-07	DOWN
Klk8	67.9405	1.23343	0.213514	5.77684	7.61e-09	4.58e-07	UP
Pam	382.627	0.716638	0.124451	5.75841	8.49e-09	5.09e-07	UP
Hist1h4c	632.8	-0.747264	0.131122	-5.69898	1.21e-08	7.08e-07	DOWN
Rras	224.824	-0.618468	0.108563	-5.69688	1.22e-08	7.14e-07	DOWN
Mfsd6	244.783	0.830772	0.145877	5.695	1.23e-08	7.15e-07	UP
Ifi206	695.659	0.678694	0.119168	5.69527	1.23e-08	7.15e-07	UP
Hist1h2bh	142.281	-0.837228	0.147121	-5.69074	1.26e-08	7.26e-07	DOWN
Ifit1	90.6487	1.2799	0.225014	5.68811	1.28e-08	7.34e-07	UP
Cd28	1112.66	0.845209	0.149622	5.64895	1.61e-08	9.1e-07	UP
Hist1h2af	151.806	-0.906696	0.160736	-5.6409	1.69e-08	9.45e-07	DOWN
Crls1	176.144	-0.697406	0.124117	-5.61892	1.92e-08	1.06e-06	DOWN
Ccdc136	159.265	1.0074	0.179565	5.61025	2.02e-08	1.11e-06	UP
Spp1	3780.19	0.642822	0.11517	5.58149	2.38e-08	1.29e-06	UP
Rtp4	137.677	1.36571	0.245281	5.56794	2.58e-08	1.38e-06	UP
Farp1	490.826	0.520833	0.0936571	5.56106	2.68e-08	1.43e-06	UP
Mob3b	124.893	0.934302	0.168034	5.56019	2.69e-08	1.44e-06	UP
Cpq	194.79	1.08691	0.196048	5.54411	2.95e-08	1.56e-06	UP
Hist2h2bb	250.446	-0.860703	0.15561	-5.53115	3.18e-08	1.67e-06	DOWN
Tespa1	655.929	0.655337	0.118843	5.51433	3.5e-08	1.82e-06	UP
Hist1h2bm	307.858	-0.929987	0.169124	-5.49886	3.82e-08	1.96e-06	DOWN
Tcf7	588.49	1.39339	0.253735	5.49153	3.98e-08	2.03e-06	UP
Bbs9	409.898	0.672927	0.122641	5.48696	4.09e-08	2.07e-06	UP
Hist1h2ag	109.146	-0.899048	0.164195	-5.4755	4.36e-08	2.2e-06	DOWN
Pmaip1	328.546	-0.545395	0.0996516	-5.47302	4.42e-08	2.22e-06	DOWN
Gm32509	95.4809	-1.51579	0.27921	-5.42886	5.67e-08	2.8e-06	DOWN
Hist1h2ab	956.204	-1.23082	0.22745	-5.41137	6.25e-08	3.06e-06	DOWN
Camk2d	701.722	0.596836	0.110283	5.41185	6.24e-08	3.06e-06	UP
Ifi211	284.581	-1.66943	0.309944	-5.38624	7.19e-08	3.48e-06	DOWN
Pdgfa	147.372	-1.41536	0.26275	-5.38671	7.18e-08	3.48e-06	DOWN
Oas3	41.5701	1.55422	0.289133	5.37544	7.64e-08	3.68e-06	UP
Ccdc184	105.168	-1.73007	0.323488	-5.34817	8.88e-08	4.24e-06	DOWN
Plekha1	186.573	0.766474	0.144054	5.32073	1.03e-07	4.86e-06	UP
Slc43a3	274.197	-0.673144	0.12698	-5.30116	1.15e-07	5.37e-06	DOWN
Treml2	46.1739	1.52796	0.289374	5.28024	1.29e-07	5.98e-06	UP
Hist2h2ac	929.14	-0.813763	0.154279	-5.27464	1.33e-07	6.14e-06	DOWN
Emb	3378.71	0.725317	0.137871	5.26082	1.43e-07	6.57e-06	UP
Asb2	140.363	0.9568	0.182072	5.25505	1.48e-07	6.75e-06	UP
Slc9a9	2905.25	0.519377	0.0990287	5.24471	1.57e-07	7.07e-06	UP
Slfn1	54.2959	1.2413	0.236658	5.24511	1.56e-07	7.07e-06	UP
Ahr	205.734	0.940482	0.180243	5.21784	1.81e-07	8.11e-06	UP
Cited4	137.329	0.849748	0.163185	5.20726	1.92e-07	8.56e-06	UP
Gm19590	22.3682	1.82271	0.350365	5.20233	1.97e-07	8.7e-06	UP
Irf7	245.876	0.633694	0.121801	5.20269	1.96e-07	8.7e-06	UP
Btbd11	160.052	0.691391	0.133136	5.19312	2.07e-07	9.11e-06	UP
Gm47662	132.287	-1.26389	0.2447	-5.16504	2.4e-07	1.05e-05	DOWN
Hist1h4d	2787.06	-0.72319	0.140332	-5.1534	2.56e-07	1.11e-05	DOWN
Prss2	127.684	1.03408	0.201398	5.1345	2.83e-07	1.22e-05	UP
Sh2d1b2	23.9072	1.7931	0.350472	5.11624	3.12e-07	1.33e-05	UP
Ifnar2	1011.24	0.563845	0.110421	5.1063	3.29e-07	1.38e-05	UP
Smpdl3b	94.7948	-0.975178	0.191014	-5.10526	3.3e-07	1.39e-05	DOWN
Antxr2	433.498	0.704995	0.138197	5.1014	3.37e-07	1.41e-05	UP
Dennd2d	271.104	0.554784	0.108832	5.09761	3.44e-07	1.43e-05	UP
Klrg1	5587.48	-0.591124	0.116146	-5.08949	3.59e-07	1.48e-05	DOWN
Hist1h2an	161.235	-1.12532	0.221067	-5.09038	3.57e-07	1.48e-05	DOWN
Foxo3	244.445	0.792655	0.156334	5.07026	3.97e-07	1.62e-05	UP
Zbtb20	4205.68	0.547081	0.107864	5.07195	3.94e-07	1.62e-05	UP
Rnaset2b	651.254	0.515695	0.101714	5.07003	3.98e-07	1.62e-05	UP
Gm33424	323.768	-0.857402	0.169806	-5.0493	4.43e-07	1.79e-05	DOWN
Zdhhc2	333.373	-0.577362	0.114494	-5.04271	4.59e-07	1.83e-05	DOWN
Zswim6	2678.23	0.555141	0.110645	5.01731	5.24e-07	2.07e-05	UP
Abca1	57.2847	1.48431	0.296026	5.01412	5.33e-07	2.09e-05	UP
Gm9844	235.18	-0.625929	0.125187	-4.99993	5.74e-07	2.24e-05	DOWN
Dusp6	266.302	0.591714	0.118821	4.97988	6.36e-07	2.45e-05	UP
Gngt2	325.155	0.569997	0.116312	4.90061	9.55e-07	3.55e-05	UP
Pmvk	455.385	-0.50496	0.103522	-4.87781	1.07e-06	3.92e-05	DOWN
Hist1h2ae	3249.92	-1.14146	0.234082	-4.87631	1.08e-06	3.94e-05	DOWN
P2rx3	128.921	-1.24406	0.255395	-4.87111	1.11e-06	4.01e-05	DOWN
Ifi209	1176.86	0.518908	0.106515	4.87168	1.11e-06	4.01e-05	UP
Nrgn	322.843	0.597384	0.122776	4.86563	1.14e-06	4.11e-05	UP
Ighm	214.78	1.02564	0.210996	4.86092	1.17e-06	4.2e-05	UP
Tspan2	94.1416	-0.877467	0.181457	-4.83568	1.33e-06	4.71e-05	DOWN
Cxxc5	171.841	0.603136	0.124869	4.83014	1.36e-06	4.83e-05	UP
Sik1	319.678	0.744026	0.154539	4.81449	1.48e-06	5.19e-05	UP
Zfp36l1	623.551	0.579252	0.120458	4.80875	1.52e-06	5.33e-05	UP
Spata24	130.441	-0.776398	0.161542	-4.80618	1.54e-06	5.38e-05	DOWN
Pdzd2	225.261	0.679493	0.141632	4.79759	1.61e-06	5.59e-05	UP
Ifitm1	2919.71	-1.01323	0.211247	-4.7964	1.62e-06	5.61e-05	DOWN
Adgrg5	129.255	1.02844	0.214496	4.7947	1.63e-06	5.64e-05	UP
Ncf1	543.602	-0.510302	0.10648	-4.79249	1.65e-06	5.69e-05	DOWN
Tnfsf10	304.62	0.728845	0.152597	4.77626	1.79e-06	6.11e-05	UP
Samd3	1588.56	0.555824	0.11659	4.76736	1.87e-06	6.36e-05	UP
Oas1a	187.032	0.886346	0.186012	4.76499	1.89e-06	6.41e-05	UP
Rftn1	437.646	0.606226	0.127732	4.74608	2.07e-06	7e-05	UP
Gm41335	93.8313	-1.25707	0.265003	-4.74359	2.1e-06	7.07e-05	DOWN
Igflr1	62.3419	1.31064	0.277854	4.717	2.39e-06	8.02e-05	UP
Cfap53	22.9448	-1.79524	0.383031	-4.68692	2.77e-06	9.17e-05	DOWN
Tnfsf8	145.479	1.12098	0.241639	4.63906	3.5e-06	0.000112114	UP
Lamc1	112.696	-0.744335	0.160868	-4.62698	3.71e-06	0.000118245	DOWN
Srp54a	189.261	-0.545525	0.11888	-4.58886	4.46e-06	0.000139539	DOWN
Klra6	316.005	0.640009	0.140434	4.55737	5.18e-06	0.000160564	UP
Gm30373	31.0949	-1.44171	0.316874	-4.54977	5.37e-06	0.000166056	DOWN
Zfp827	100.94	0.76394	0.168076	4.54521	5.49e-06	0.000168858	UP
Hist1h3g	59.869	-0.970221	0.213648	-4.54121	5.59e-06	0.000171248	DOWN
Mpnd	275.326	-0.667136	0.147106	-4.53507	5.76e-06	0.000175442	DOWN
Hist1h1d	1064.03	-0.592979	0.130793	-4.53372	5.8e-06	0.000175722	DOWN
4732465J04Rik	41.9888	1.16555	0.257087	4.5337	5.8e-06	0.000175722	UP
Gm11290	670.869	0.502985	0.111252	4.52114	6.15e-06	0.000185134	UP
Cyp51	225.116	-0.639039	0.141837	-4.50543	6.62e-06	0.000197934	DOWN
P2rx7	125.904	1.2686	0.282184	4.49565	6.94e-06	0.000206762	UP
Ddx60	70.3057	1.01414	0.225974	4.48785	7.19e-06	0.00021194	UP
Abcb9	456.428	-0.719807	0.160548	-4.48345	7.34e-06	0.000215726	DOWN
Upp1	505.845	-0.827998	0.184973	-4.47632	7.59e-06	0.00022214	DOWN
Abcg1	284.341	0.893272	0.199617	4.47494	7.64e-06	0.000223051	UP
Hist1h2ak	253.751	-0.789201	0.177066	-4.45709	8.31e-06	0.000241315	DOWN
Eml5	159.615	0.717085	0.161301	4.44563	8.76e-06	0.000252199	UP
Lamp1	683.127	0.592561	0.133813	4.42827	9.5e-06	0.000269027	UP
Cd22	22.3996	1.93404	0.436834	4.42739	9.54e-06	0.000269507	UP
Gkap1	117.315	-0.853885	0.193916	-4.40337	1.07e-05	0.000297988	DOWN
Hist1h3a	243.999	-0.598413	0.136262	-4.39162	1.13e-05	0.000310166	DOWN
Slc14a1	142.94	0.759347	0.173062	4.38771	1.15e-05	0.000315101	UP
Inf2	108.882	-0.729661	0.166556	-4.38089	1.18e-05	0.000324417	DOWN
Phf11c	60.1768	0.938821	0.21471	4.37251	1.23e-05	0.000334902	UP
Angpt1	198.783	1.06549	0.245099	4.34719	1.38e-05	0.000373536	UP
Il1rl1	194.395	-0.815173	0.187552	-4.34639	1.38e-05	0.00037409	DOWN
Eps8	69.2435	-1.09859	0.252897	-4.34401	1.4e-05	0.000377355	DOWN
Gm10874	129.074	0.586593	0.135178	4.33942	1.43e-05	0.000384315	UP
Gm43647	591.041	0.543798	0.125435	4.33531	1.46e-05	0.000389223	UP
Clec2i	250.202	0.550442	0.127077	4.33155	1.48e-05	0.000394226	UP
Gm50218	19.4569	1.88949	0.436171	4.332	1.48e-05	0.000394226	UP
Hist1h2bk	57.7908	-0.943899	0.218627	-4.3174	1.58e-05	0.000417688	DOWN
Scml4	884.145	0.504924	0.11718	4.30898	1.64e-05	0.000431172	UP
Esr1	170.116	0.795108	0.184692	4.30505	1.67e-05	0.000437967	UP
Basp1	303.522	-1.3093	0.306844	-4.26699	1.98e-05	0.000510098	DOWN
Gm16364.1	80.7614	1.03084	0.241895	4.26151	2.03e-05	0.000520624	UP
Ssh2	1813	0.512486	0.120473	4.25394	2.1e-05	0.000537446	UP
Plxdc1	92.4261	-0.943628	0.221925	-4.25201	2.12e-05	0.000540975	DOWN
Rsad2	29.2156	1.5487	0.365462	4.23766	2.26e-05	0.000570872	UP
Anxa8	207.09	-1.47591	0.348587	-4.23397	2.3e-05	0.000579171	DOWN
1500009L16Rik	85.6556	-1.19783	0.283434	-4.22612	2.38e-05	0.000596274	DOWN
Znrf3	856.018	0.526058	0.12448	4.22606	2.38e-05	0.000596274	UP
Myo3b	75.3941	1.02927	0.244189	4.21506	2.5e-05	0.00062108	UP
Rab39b	24.4206	-1.34644	0.319516	-4.214	2.51e-05	0.000622768	DOWN
Hist1h2bf	65.8234	-0.884143	0.209964	-4.21093	2.54e-05	0.000630052	DOWN
Acpp	37.207	1.11168	0.264398	4.20456	2.62e-05	0.000641679	UP
Usp53	57.6289	0.909911	0.217555	4.18244	2.88e-05	0.000704657	UP
St6galnac3	562.674	0.670297	0.160554	4.17489	2.98e-05	0.000725589	UP
Ppp2r3a	91.8219	0.702528	0.169019	4.1565	3.23e-05	0.000780416	UP
Trim30d	284.306	0.535209	0.128779	4.15604	3.24e-05	0.000780479	UP
Cuedc1	304.751	0.645386	0.155382	4.15355	3.27e-05	0.000787233	UP
Cnksr3	33.1038	1.2566	0.303522	4.14005	3.47e-05	0.000825721	UP
Hist1h2bp	55.6063	-0.952792	0.230439	-4.13467	3.55e-05	0.000842086	DOWN
Dse	184.683	0.600663	0.145297	4.13403	3.56e-05	0.000842837	UP
Usp40	182.037	0.575617	0.139395	4.1294	3.64e-05	0.000855135	UP
Sult5a1	10.8747	2.10538	0.510162	4.12688	3.68e-05	0.00086294	UP
Hist2h2aa1	133.285	-0.654299	0.158706	-4.1227	3.74e-05	0.00087642	DOWN
Tha1	82.2489	0.884239	0.214524	4.12187	3.76e-05	0.000876962	UP
Il4ra	178.78	0.506102	0.12285	4.11968	3.79e-05	0.000882208	UP
Ssbp2	523.907	0.617422	0.150017	4.11569	3.86e-05	0.00089409	UP
Tox	2182.56	0.94706	0.230494	4.10882	3.98e-05	0.000915992	UP
Socs3	551.136	0.576329	0.140323	4.10716	4.01e-05	0.000920891	UP
Gprin3	189.452	0.976283	0.238684	4.09028	4.31e-05	0.000983307	UP
Ryr1	52.6568	0.894476	0.219239	4.07991	4.51e-05	0.00102447	UP
Cd63	215.127	1.86709	0.459314	4.06494	4.8e-05	0.0010826	UP
H2-Ab1	164.111	-0.977553	0.241107	-4.05444	5.03e-05	0.00112427	DOWN
Clec4e	74.1101	1.03998	0.257011	4.04642	5.2e-05	0.00116138	UP
Gpr55	57.8674	1.20127	0.297253	4.04122	5.32e-05	0.00118319	UP
Adam22	14.3697	-2.2128	0.548346	-4.0354	5.45e-05	0.00120409	DOWN
Irf4	29.2699	1.50649	0.373352	4.03503	5.46e-05	0.00120409	UP
AA467197	2671.49	-0.905686	0.224532	-4.03366	5.49e-05	0.00120735	DOWN
Tmsb15a	174.143	-0.505393	0.125313	-4.03305	5.51e-05	0.0012077	DOWN
Ramp1	15.9921	1.61671	0.401152	4.03017	5.57e-05	0.00121846	UP
Insl6	321.157	-0.59036	0.147001	-4.01603	5.92e-05	0.00128267	DOWN
C030034L19Rik	13.076	1.87559	0.46737	4.01308	5.99e-05	0.00129654	UP
Ifi214	308.934	0.505678	0.126089	4.01048	6.06e-05	0.00130612	UP
Tmem107	71.8381	-0.815217	0.204138	-3.99347	6.51e-05	0.00139173	DOWN
Cage1	224.124	0.618614	0.156827	3.94457	7.99e-05	0.00165201	UP
Sema7a	11.1726	2.08096	0.52867	3.93622	8.28e-05	0.0016993	UP
Tnfrsf26	150.431	0.727472	0.184838	3.93573	8.29e-05	0.00169995	UP
Trdv4	120.718	0.559873	0.142323	3.93382	8.36e-05	0.00171068	UP
Ttn	24.0637	-2.14973	0.546751	-3.93183	8.43e-05	0.00172212	DOWN
Gm15518	396.047	-0.520412	0.132493	-3.92785	8.57e-05	0.00174797	DOWN
Trdc	268.912	0.635545	0.162043	3.92208	8.78e-05	0.00178746	UP
Jaml	361.83	1.26085	0.322637	3.90797	9.31e-05	0.00187719	UP
Gm11802	19.6406	1.46721	0.375755	3.90471	9.43e-05	0.00189914	UP
Klri1	218.469	0.615617	0.158019	3.89583	9.79e-05	0.00196374	UP
Dhcr24	21.6478	-1.35874	0.350277	-3.87905	0.000104865	0.00208742	DOWN
Asph	123.457	1.12569	0.290894	3.86975	0.000108945	0.00216173	UP
Khdc1c	61.2031	-0.808777	0.209358	-3.86313	0.000111945	0.0022142	DOWN
2010016I18Rik	108.32	0.605668	0.156866	3.86106	0.000112898	0.0022295	UP
Ifi44	59.3034	0.953046	0.24701	3.85834	0.000114162	0.0022509	UP
Arhgap5	39.3781	0.997235	0.260417	3.82938	0.000128467	0.00248295	UP
Fuom	35.6743	-1.0055	0.26308	-3.82203	0.000132356	0.00253737	DOWN
Dixdc1	132.92	-0.748231	0.196088	-3.81578	0.000135751	0.00259447	DOWN
Lacc1	29.5453	-1.33112	0.349341	-3.81036	0.000138764	0.00263991	DOWN
Maml3	94.8029	0.784955	0.206428	3.80256	0.000143207	0.00271201	UP
Ccl27a	89.0578	-0.700094	0.184775	-3.78891	0.000151311	0.00284388	DOWN
Insr	53.6514	1.05219	0.277702	3.78892	0.000151301	0.00284388	UP
Styk1	874.395	0.585459	0.154786	3.78237	0.000155343	0.0029065	UP
Gm4814	25.7948	1.1866	0.315339	3.76294	0.000167926	0.00310464	UP
4833407H14Rik	287.125	0.519433	0.138645	3.74649	0.000179329	0.00328621	UP
Sqle	45.8147	-0.833136	0.222443	-3.74539	0.00018011	0.00329567	DOWN
Ddah2	64.5375	-0.760843	0.203445	-3.7398	0.000184165	0.00335509	DOWN
Gm36551	14.9798	1.72037	0.460894	3.73268	0.000189456	0.00344141	UP
Kntc1	238.566	-0.520416	0.139441	-3.73216	0.000189842	0.0034434	DOWN
Jmy	154.153	0.82079	0.221088	3.7125	0.00020522	0.00369011	UP
Gm16152	31.0667	1.25162	0.337754	3.70572	0.000210791	0.00375776	UP
Cox6a2	22.5538	-1.76865	0.478512	-3.69615	0.000218896	0.00386902	DOWN
Tnfrsf9	3892.74	-0.763413	0.207159	-3.68516	0.000228557	0.00400289	DOWN
Gm1043	41.6326	0.957705	0.259894	3.68498	0.000228718	0.00400289	UP
Sv2c	63.6134	-0.803861	0.218317	-3.68209	0.000231331	0.00404295	DOWN
Hmgn3	32.4358	-1.03532	0.281595	-3.67663	0.000236336	0.00412463	DOWN
Hist1h3d	71.4957	-0.729303	0.198497	-3.67413	0.000238658	0.00415933	DOWN
Crybg3	126.25	-0.593365	0.162097	-3.66056	0.000251669	0.00434231	DOWN
Ehd3	88.9783	0.616961	0.170331	3.62213	0.000292189	0.00495371	UP
Grn	40.5846	0.873037	0.241907	3.60897	0.00030741	0.00516954	UP
Nucb2	20.708	-1.42402	0.395371	-3.60174	0.000316093	0.00527853	DOWN
P2ry12	132.133	-0.888328	0.246895	-3.59801	0.000320667	0.00534201	DOWN
Ggt5	21.8747	1.18568	0.330666	3.58572	0.00033615	0.00553337	UP
Gm11775	30.0251	1.41481	0.395062	3.58124	0.000341968	0.0056143	UP
Hist1h2ad	30.8541	-1.16653	0.326941	-3.56801	0.000359704	0.00585917	DOWN
Ccdc125	108.82	0.530657	0.148779	3.56675	0.000361441	0.00587978	UP
Mt1	81.5113	-1.21961	0.343288	-3.55274	0.000381247	0.00612997	DOWN
Ugt1a7c	16.5386	1.47548	0.415667	3.54967	0.000385708	0.00616984	UP
Marcksl1	79.9437	-0.668662	0.189504	-3.52849	0.000417934	0.00661738	DOWN
Serpina3f	197.359	-0.599286	0.171492	-3.49453	0.000474896	0.00743106	DOWN
Snai3	66.1174	0.645714	0.18479	3.49431	0.000475288	0.00743106	UP
Gramd3	758.932	-0.511266	0.146455	-3.49095	0.000481303	0.00749281	DOWN
2810402E24Rik	113.19	-0.515813	0.14826	-3.47912	0.000503068	0.00777537	DOWN
Trat1	17.8784	1.51804	0.436692	3.47622	0.000508536	0.00784265	UP
Tcp11l2	227.034	0.606288	0.174571	3.47302	0.000514631	0.00792684	UP
1700017B05Rik	107.952	-0.621808	0.179227	-3.46939	0.000521633	0.00802478	DOWN
Gm48236	17.9553	1.27039	0.366753	3.46388	0.000532438	0.00815074	UP
A230072E10Rik	18.1531	1.30758	0.377489	3.46389	0.000532415	0.00815074	UP
Themis2	84.2167	-0.73844	0.213205	-3.46353	0.000533138	0.00815145	DOWN
Cpne7	35.1122	1.34686	0.389382	3.45897	0.000542244	0.00825019	UP
Tns3	58.3096	-1.21083	0.352702	-3.43302	0.000596909	0.00897235	DOWN
Ifih1	144.642	0.518043	0.150997	3.43082	0.000601769	0.00902364	UP
Ston2	122.412	0.917621	0.267565	3.42953	0.000604635	0.00905572	UP
Pilrb1	13.5902	1.68403	0.491292	3.42777	0.000608566	0.00908185	UP
Zbtb32	669.528	-0.527004	0.153802	-3.4265	0.000611416	0.00911346	DOWN
Lim2	77.2295	-0.758626	0.223042	-3.40126	0.000670748	0.00986427	DOWN
Hist1h4f	43.2229	-0.893433	0.263136	-3.39533	0.000685459	0.0100252	DOWN
Gm39323	182.511	-0.688847	0.203482	-3.3853	0.000710998	0.0103381	DOWN
Cyth3	89.8242	0.712006	0.210711	3.37906	0.000727338	0.0105388	UP
Oasl1	133.898	0.766231	0.227031	3.37501	0.000738136	0.0106581	UP
Dll1	47.6443	1.01975	0.302293	3.37338	0.000742503	0.0107087	UP
E230034D01Rik	18.1087	-1.24222	0.368329	-3.37257	0.000744695	0.0107279	DOWN
Pakap.1	32.6969	-0.884232	0.263822	-3.35162	0.000803404	0.0114204	DOWN
Mecom	14.9935	-1.65586	0.49489	-3.34592	0.000820103	0.0116261	DOWN
Rbm47	229.173	-0.734013	0.219618	-3.34223	0.000831077	0.0117339	DOWN
Gm44851	26.775	-1.07117	0.320614	-3.34099	0.000834799	0.0117542	DOWN
Gm21887	160.378	1.54132	0.461408	3.34048	0.000836335	0.0117572	UP
5830444B04Rik	56.5684	1.0157	0.304563	3.33492	0.000853226	0.0118927	UP
Rad54b	149.111	-0.586726	0.176211	-3.32967	0.000869483	0.0120787	DOWN
Enpp3	9.2701	1.80729	0.54351	3.32522	0.000883499	0.0122598	UP
Ccdc122	29.884	-0.951162	0.286366	-3.32149	0.000895389	0.0123834	DOWN
Tspan15	27.9248	1.14152	0.344632	3.31228	0.000925402	0.0126841	UP
Slc26a11	61.5562	1.08321	0.327261	3.30992	0.000933237	0.0127512	UP
Adam8	318.522	-0.692648	0.209371	-3.30823	0.00093886	0.012814	DOWN
Hist2h3b	40.955	-0.851485	0.257434	-3.30759	0.00094104	0.0128297	DOWN
Sh2b3	106.62	0.655693	0.198425	3.30449	0.000951496	0.0129107	UP
Cdo1	16.2593	1.25963	0.381479	3.30197	0.000960093	0.013004	UP
Hist1h2bl	25.5513	-1.13722	0.344888	-3.29734	0.000976037	0.013177	DOWN
Fgf13	527.685	0.874459	0.265487	3.29378	0.000988481	0.0132875	UP
Tubb2b	54.8389	-1.12352	0.341527	-3.28969	0.00100299	0.013439	DOWN
Grtp1	28.1668	1.05233	0.320756	3.28077	0.00103523	0.0137674	UP
Hes1	23.7915	1.07908	0.329374	3.27615	0.00105233	0.0139448	UP
Dscam	1566.35	-1.3023	0.398279	-3.26981	0.00107618	0.0142058	DOWN
Ddc	19.3615	1.43936	0.440829	3.26511	0.00109421	0.0144127	UP
Hist1h3h	25.6314	-0.989995	0.304264	-3.25373	0.00113899	0.0147997	DOWN
Gm43434	102.091	0.602724	0.18542	3.25058	0.00115168	0.0149163	UP
Isg20	120.413	0.535957	0.165022	3.2478	0.00116301	0.0149915	UP
A630014C17Rik	25.924	1.13927	0.351556	3.24065	0.00119257	0.0152417	UP
Hist1h4b	33.7423	-0.891206	0.276363	-3.22476	0.00126077	0.0159335	DOWN
Aff3	1167.11	1.09151	0.338942	3.22035	0.00128035	0.0161341	UP
Ltbp1	11.7276	-1.75786	0.545974	-3.21968	0.00128334	0.0161532	DOWN
Myadm	115.288	-0.66972	0.209329	-3.19937	0.00137727	0.0171117	DOWN
Havcr2	600.82	-0.846813	0.264732	-3.19876	0.0013802	0.0171302	DOWN
Aldh7a1	104.722	-0.584192	0.183711	-3.17995	0.00147298	0.0180673	DOWN
Ticrr	158.514	-0.514472	0.162372	-3.16848	0.0015324	0.0186295	DOWN
Podnl1	94.3961	-1.67162	0.528074	-3.16551	0.00154814	0.0187476	DOWN
Gm12940	78.3327	0.524426	0.166525	3.14924	0.00163696	0.0196616	UP
Tspan31	80.4659	-0.856054	0.272058	-3.14658	0.0016519	0.0197585	DOWN
Gm17173	56.6641	0.62562	0.198886	3.14562	0.00165737	0.019801	UP
Nr1d2	75.9979	0.723468	0.230043	3.14492	0.0016613	0.019829	UP
Enc1	48.5754	0.699877	0.222613	3.14392	0.00166699	0.0198779	UP
Il2	16.223	1.24008	0.395153	3.13822	0.00169979	0.0201341	UP
Gm34006	60.9339	0.62118	0.198067	3.1362	0.00171151	0.0202176	UP
Clip4	78.9794	-0.782925	0.250268	-3.12834	0.00175797	0.0206253	DOWN
D030028A08Rik	55.2026	0.630907	0.202002	3.12327	0.00178853	0.0208874	UP
Emilin2	103.328	-0.575249	0.18425	-3.12211	0.00179562	0.0209505	DOWN
Hist1h4k	34.5882	-0.854752	0.273819	-3.1216	0.00179874	0.0209673	DOWN
Nhsl2	131.246	-0.734077	0.235571	-3.11616	0.00183223	0.021298	DOWN
Gas8	13.9935	-1.40648	0.451483	-3.11525	0.00183791	0.0213242	DOWN
Fam177a	39.4837	-0.845221	0.271539	-3.11271	0.00185379	0.0214486	DOWN
Cx3cr1	586.081	-1.09943	0.35338	-3.11118	0.00186339	0.0214997	DOWN
Il7r	167.534	-0.753424	0.243377	-3.09571	0.00196344	0.02242	DOWN
Gzmm	220.159	0.686427	0.221749	3.09551	0.00196474	0.02242	UP
Klf4	41.437	0.839869	0.271492	3.09353	0.00197789	0.0225494	UP
Slc11a1	64.5424	-0.653282	0.211959	-3.08211	0.00205541	0.0232207	DOWN
Mag	71.3054	0.770867	0.250144	3.08169	0.00205829	0.0232322	UP
Tesc	601.732	-0.750534	0.244066	-3.07512	0.00210416	0.0235367	DOWN
Gm38979	32.0148	0.919743	0.29936	3.07236	0.00212374	0.0237132	UP
Cd3d	521.796	0.897379	0.292178	3.07134	0.00213101	0.0237731	UP
Arhgap39	136.56	0.53342	0.174013	3.0654	0.00217377	0.0241852	UP
Plcd3	10.9057	1.6266	0.531293	3.06159	0.00220164	0.0243863	UP
Igfbp6	73.8872	0.729378	0.238302	3.06073	0.002208	0.0244134	UP
Alox5ap	28.6049	-1.33241	0.436062	-3.05555	0.00224647	0.0247072	DOWN
9130015A21Rik	12.9982	1.59177	0.522267	3.04782	0.00230511	0.0252419	UP
Plscr2	25.8641	0.915175	0.301258	3.03784	0.0023828	0.0260229	UP
4930517O19Rik	240.062	-0.503729	0.166193	-3.03099	0.00243757	0.026528	DOWN
Tnfsf14	145.922	0.518736	0.171736	3.02055	0.00252314	0.0272577	UP
2410018L13Rik	22.9597	-1.10716	0.367443	-3.01316	0.00258541	0.0278451	DOWN
Capn3	50.3581	1.21914	0.404813	3.01161	0.0025987	0.0279399	UP
Kdelr3	22.705	-1.10563	0.368105	-3.00357	0.00266835	0.0285347	DOWN
Hectd2	50.5242	0.698178	0.232957	2.99703	0.00272625	0.0291104	UP
Kctd17	76.431	-0.59944	0.200645	-2.98756	0.00281211	0.0298481	DOWN
4930471E19Rik	47.6966	0.686751	0.229897	2.98721	0.00281537	0.0298573	UP
Chchd10	237.669	-0.550215	0.184638	-2.97997	0.0028828	0.0303913	DOWN
Tnfrsf12a	25.5408	0.945698	0.317845	2.97534	0.00292665	0.0308015	UP
Ccdc102a	161.549	0.582652	0.196092	2.97132	0.00296527	0.0311553	UP
Gm9968	30.8559	0.960699	0.324102	2.96419	0.00303484	0.0317258	UP
Gm20528	136.068	1.19628	0.404999	2.95377	0.00313914	0.0325973	UP
Iigp1	74.5154	0.64966	0.220602	2.94494	0.00323016	0.0333479	UP
Oip5	73.5668	-0.514093	0.17463	-2.9439	0.00324105	0.0333547	DOWN
Acod1	92.4916	-0.862813	0.293119	-2.94356	0.00324461	0.0333547	DOWN
Tppp3	27.7925	-1.28025	0.435485	-2.93983	0.00328387	0.033624	DOWN
A930037H05Rik	77.523	0.560655	0.190744	2.9393	0.00328951	0.033654	UP
Itgad	57.9736	0.661032	0.225508	2.93131	0.00337537	0.0344807	UP
Serpinb1a	9.06359	1.6034	0.548152	2.92509	0.00344356	0.0350287	UP
Unc13a	19.3101	-0.984787	0.337614	-2.9169	0.00353525	0.0357281	DOWN
Tnfsf9	168.201	-0.589314	0.202128	-2.91554	0.00355072	0.0358553	DOWN
Klhl4	216.256	0.625318	0.214518	2.91499	0.00355697	0.0358894	UP
Gm47689	50.1478	0.62941	0.215962	2.91445	0.00356314	0.0359226	UP
AC149091.1	15.8263	-1.61821	0.556631	-2.90716	0.00364728	0.0365581	DOWN
Emp1	114.509	-0.695285	0.239835	-2.89902	0.0037433	0.0371971	DOWN
Casc4	44.5345	-0.706627	0.243897	-2.89724	0.00376467	0.0373147	DOWN
Dhrs13	80.2051	-0.51931	0.179256	-2.89703	0.00376711	0.0373147	DOWN
Gm30275	70.5922	0.615666	0.212943	2.89123	0.00383739	0.0378604	UP
2310016D23Rik	8.64196	1.65078	0.571166	2.8902	0.00385	0.0379548	UP
Glis3	83.4051	0.643147	0.222684	2.88816	0.00387505	0.0381355	UP
H1f0	46.5202	-1.03859	0.359868	-2.88604	0.00390127	0.0382469	DOWN
Poglut1	67.2171	0.516156	0.178862	2.88577	0.00390456	0.0382469	UP
Cd200r1	19.7156	1.1991	0.415744	2.88423	0.00392368	0.0383775	UP
Slamf6	200.895	0.56101	0.194604	2.88283	0.00394115	0.0384879	UP
Tgtp2	53.424	0.58973	0.205296	2.87258	0.00407134	0.0395425	UP
Mgst3	95.1991	-0.554569	0.193446	-2.86679	0.00414657	0.0400856	DOWN
Sh3pxd2a	22.2958	1.01033	0.352556	2.86572	0.00416058	0.0401588	UP
Ano7	28.9925	-0.841326	0.293732	-2.86426	0.00417984	0.0402176	DOWN
Gm7854	33.6224	0.853825	0.298119	2.86404	0.00418281	0.0402176	UP
Gm15891	22.3053	1.18191	0.41288	2.86261	0.00420169	0.040368	UP
Chit1	83.66	-0.868195	0.303479	-2.86081	0.00422556	0.040566	DOWN
Fam81a	104.757	-0.878284	0.307087	-2.86005	0.0042357	0.0405964	DOWN
Tmem205	21.8835	-1.03539	0.362171	-2.85884	0.00425199	0.040676	DOWN
Isoc2a	51.4925	0.604551	0.211896	2.85306	0.00433011	0.0412293	UP
Gpx8	610.471	-0.785097	0.275437	-2.85037	0.00436689	0.0414306	DOWN
A430093F15Rik	20.4963	-1.10394	0.389663	-2.83306	0.00461047	0.0431315	DOWN
Gm26648	9.77656	-1.38328	0.488832	-2.82976	0.00465833	0.0433837	DOWN
Kifc3	30.4655	0.818046	0.289527	2.82546	0.00472131	0.0437822	UP
Arhgap24	37.2524	1.04832	0.372233	2.8163	0.00485802	0.0448357	UP
Ifit3	20.0684	1.20915	0.429369	2.81612	0.00486082	0.0448357	UP
Gzmf	99.685	-2.64838	0.942392	-2.81027	0.00494998	0.0453845	DOWN
Tacc2	17.601	1.02699	0.366489	2.80225	0.00507482	0.0461122	UP
Gipc2	659.126	-0.732313	0.262121	-2.7938	0.00520923	0.0470038	DOWN
Adgrl4	70.9987	0.596173	0.213903	2.78712	0.00531787	0.047742	UP
Irak3	27.5185	-1.6627	0.596727	-2.78636	0.00533034	0.0477851	DOWN
Cd74	357.934	-1.08632	0.389859	-2.78645	0.00532887	0.0477851	DOWN
Il11ra1	100.075	-0.578275	0.207818	-2.7826	0.00539246	0.0481282	DOWN
Thumpd2	62.8897	0.518413	0.186301	2.78266	0.00539156	0.0481282	UP
Inpp4b	61.2651	0.649144	0.233478	2.78032	0.0054305	0.0483353	UP
Unc5cl	27.2923	-0.935095	0.336764	-2.77671	0.00549124	0.0487372	DOWN
Grasp	86.7055	0.512689	0.184639	2.77671	0.0054913	0.0487372	UP
Dpys	9.07952	-1.70429	0.615055	-2.77095	0.00558929	0.0495325	DOWN
Tgm2	131.835	0.627729	0.226828	2.76742	0.00565017	0.0499339	UP
