# Supplementary material for: Dichotomous outcomes of TNFR1 and TNFR2 signaling in NK cell-mediated immune responses during inflammation
Source: Nat Commun. 2024 Nov 14;15:9871. doi: 10.1038/s41467-024-54232-y (PMC11564688; doi:10.1038/s41467-024-54232-y)
Supplement: Supplementary file 4 — Supplementary Data 2 [file 41467_2024_54232_MOESM4_ESM.xlsx]

## Sheet: Table S2
gene	baseMean	log2FoldChange	lfcSE	stat	pvalue	padj	diffexp
Cxcr3	365.055	1.3479	0.125726	10.721	8.12e-27	9.88e-23	UP
Cd7	6687.13	1.03203	0.101537	10.164	2.87e-24	1.75e-20	UP
Ifitm1	3081.37	-1.30664	0.134189	-9.73737	2.09e-22	8.48e-19	DOWN
Kcnip3	598.665	-1.25457	0.138292	-9.07187	1.17e-19	3.56e-16	DOWN
Mfsd6	273.13	1.05978	0.124495	8.51267	1.7e-17	4.14e-14	UP
Sik1	376.552	1.0961	0.132166	8.29342	1.1e-16	2.23e-13	UP
Ccdc184	107.121	-3.00228	0.37751	-7.95284	1.82e-15	3.17e-12	DOWN
Ifngas1	506.026	0.9546	0.123281	7.74331	9.69e-15	1.31e-11	UP
Rab4a	23.6761	4.16709	0.541019	7.7023	1.34e-14	1.54e-11	UP
Ifi27	1149.95	0.679086	0.0882217	7.69749	1.39e-14	1.54e-11	UP
Ncf4	1265.37	-0.52915	0.0697818	-7.58292	3.38e-14	3.43e-11	DOWN
Hvcn1	163.182	1.25892	0.166843	7.54558	4.5e-14	4.22e-11	UP
Lgals1	44376.1	-0.617208	0.0821237	-7.51559	5.67e-14	4.93e-11	DOWN
Klrg1	6028.53	-0.636978	0.0863633	-7.37557	1.64e-13	1.25e-10	DOWN
Socs3	626.832	0.837947	0.11354	7.38017	1.58e-13	1.25e-10	UP
Maml2	1768.11	0.767571	0.106392	7.21457	5.41e-13	3.88e-10	UP
Jaml	379.291	1.37646	0.193551	7.11161	1.15e-12	7.76e-10	UP
Glcci1	1323.26	0.551924	0.078739	7.00953	2.39e-12	1.51e-09	UP
Ifit1	98.0844	1.47517	0.210617	7.00404	2.49e-12	1.51e-09	UP
Ccdc136	185.421	1.34475	0.192328	6.99194	2.71e-12	1.57e-09	UP
Zdhhc2	341.784	-0.859638	0.125814	-6.83259	8.34e-12	4.61e-09	DOWN
Havcr2	605.195	-1.35524	0.198531	-6.82632	8.71e-12	4.61e-09	DOWN
Cd28	1279.08	1.14261	0.168849	6.76702	1.31e-11	6.67e-09	UP
Gpr55	71.6063	1.67372	0.24876	6.72826	1.72e-11	8.36e-09	UP
Bcl2a1b	625.356	0.656696	0.0977664	6.717	1.86e-11	8.69e-09	UP
Tcf7	576.599	1.36914	0.204477	6.69584	2.14e-11	9.67e-09	UP
Frmd4b	857.529	0.544491	0.081498	6.68104	2.37e-11	1.03e-08	UP
Il21r	269.917	0.831468	0.126817	6.55644	5.51e-11	2.31e-08	UP
Ptprk	48.0109	2.41645	0.372607	6.48525	8.86e-11	3.58e-08	UP
Cpq	211.349	1.26463	0.195133	6.48086	9.12e-11	3.58e-08	UP
Klf4	62.0167	1.71356	0.265308	6.45874	1.06e-10	4.02e-08	UP
Oasl1	164.337	1.21737	0.18987	6.41161	1.44e-10	5.16e-08	UP
Cd3d	575.149	1.09901	0.171339	6.41428	1.41e-10	5.16e-08	UP
AA467197	2959.66	-0.896376	0.140873	-6.36301	1.98e-10	6.88e-08	DOWN
Ifi208	126.972	1.26578	0.199941	6.33079	2.44e-10	8.24e-08	UP
Capg	1978.44	-0.584993	0.0925658	-6.31975	2.62e-10	8.25e-08	DOWN
Crtam	443.836	1.17622	0.187993	6.25677	3.93e-10	1.2e-07	UP
Batf3	453.643	1.14642	0.184763	6.2048	5.48e-10	1.63e-07	UP
Ifih1	173.061	0.912477	0.148381	6.14957	7.77e-10	2.25e-07	UP
Gm44040	161.437	-1.51854	0.247332	-6.13968	8.27e-10	2.34e-07	DOWN
Smpdl3b	99.49	-1.31356	0.214744	-6.11686	9.54e-10	2.58e-07	DOWN
Rflnb	35.0721	2.13481	0.350971	6.08259	1.18e-09	3.13e-07	UP
St8sia4	1201.27	0.573845	0.0945538	6.06898	1.29e-09	3.33e-07	UP
Igflr1	64.3717	1.39493	0.230872	6.04199	1.52e-09	3.86e-07	UP
Klk8	71.5698	1.36126	0.227219	5.99094	2.09e-09	5.08e-07	UP
Abi3	300.789	0.646542	0.107919	5.991	2.09e-09	5.08e-07	UP
Gm32509	102.16	-1.9557	0.328018	-5.96217	2.49e-09	5.94e-07	DOWN
Rnf213	452.353	0.667047	0.112379	5.93571	2.93e-09	6.85e-07	UP
Eya2	347.738	0.897205	0.151322	5.9291	3.05e-09	6.94e-07	UP
P2rx7	139.16	1.49991	0.253096	5.92627	3.1e-09	6.94e-07	UP
Rtp4	138.637	1.40085	0.236455	5.92437	3.13e-09	6.94e-07	UP
Gm27007	61.6343	-1.63699	0.276483	-5.92075	3.2e-09	6.97e-07	DOWN
Ahr	224.216	1.12183	0.189598	5.91692	3.28e-09	7.01e-07	UP
Pdzd2	255.605	0.945624	0.162018	5.83653	5.33e-09	1.12e-06	UP
Galnt3	317.531	-0.738612	0.126656	-5.83163	5.49e-09	1.13e-06	DOWN
Asb2	147.745	1.05848	0.181751	5.82376	5.75e-09	1.17e-06	UP
Nr4a1	323.652	1.01251	0.174882	5.78969	7.05e-09	1.41e-06	UP
Hist1h1a	490.253	-1.12265	0.195732	-5.73563	9.72e-09	1.91e-06	DOWN
1810006J02Rik	496.351	0.982838	0.171487	5.73127	9.97e-09	1.93e-06	UP
Fam189b	607.248	0.589735	0.10439	5.64933	1.61e-08	2.88e-06	UP
Oas3	43.7816	1.69663	0.301903	5.61978	1.91e-08	3.34e-06	UP
Plekha1	197.428	0.866509	0.154207	5.61913	1.92e-08	3.34e-06	UP
Zfp36l1	694.029	0.787926	0.140793	5.59635	2.19e-08	3.7e-06	UP
Sntb1	346.456	0.732846	0.131056	5.59186	2.25e-08	3.75e-06	UP
Cebpb	481.329	0.518058	0.092908	5.57603	2.46e-08	4.03e-06	UP
Tnfsf10	318.836	0.7971	0.143161	5.56785	2.58e-08	4.03e-06	UP
Dtx1	91.6733	1.07088	0.192253	5.57013	2.55e-08	4.03e-06	UP
Maf	179.532	0.864571	0.155159	5.57215	2.52e-08	4.03e-06	UP
Foxo3	262.04	0.923912	0.16622	5.55838	2.72e-08	4.2e-06	UP
Gm19590	25.2181	2.09436	0.382072	5.48157	4.22e-08	6.26e-06	UP
Vav3	1060	0.628674	0.115145	5.45984	4.77e-08	6.89e-06	UP
St6galnac3	624.094	0.876902	0.160659	5.45815	4.81e-08	6.89e-06	UP
Hist1h3e	1033.74	-1.02981	0.18902	-5.44815	5.09e-08	7.21e-06	DOWN
Pglyrp1	4234.61	-0.516763	0.0953176	-5.42149	5.91e-08	8.27e-06	DOWN
Gngt2	347.914	0.673387	0.124413	5.41251	6.21e-08	8.6e-06	UP
Il4ra	202.011	0.743511	0.137422	5.41044	6.29e-08	8.6e-06	UP
Pdcd4	2477.14	0.56744	0.105242	5.39178	6.98e-08	9.44e-06	UP
Tnf	216.696	0.84625	0.157301	5.37983	7.46e-08	9.98e-06	UP
Lamp1	747.623	0.757333	0.140889	5.37537	7.64e-08	1.01e-05	UP
Ubash3a	188.401	0.808248	0.150827	5.35877	8.38e-08	1.1e-05	UP
Abca1	61.8957	1.67713	0.313446	5.35062	8.77e-08	1.14e-05	UP
Mctp1	70.7528	1.59035	0.297602	5.34387	9.1e-08	1.17e-05	UP
Slc43a3	295.148	-0.74186	0.139735	-5.30905	1.1e-07	1.38e-05	DOWN
Upp1	550.648	-0.88589	0.167492	-5.28916	1.23e-07	1.51e-05	DOWN
Gcnt1	406.348	0.699518	0.132237	5.28987	1.22e-07	1.51e-05	UP
Cage1	249.702	0.832221	0.157479	5.28466	1.26e-07	1.53e-05	UP
Hist1h2be	466.205	-0.876744	0.16605	-5.27999	1.29e-07	1.54e-05	DOWN
Cd22	24.0923	2.14917	0.406859	5.28233	1.28e-07	1.54e-05	UP
1500011B03Rik	539.083	-0.634798	0.120299	-5.27683	1.31e-07	1.55e-05	DOWN
Pdgfa	162.812	-1.57378	0.299237	-5.25929	1.45e-07	1.65e-05	DOWN
Antxr2	452.812	0.7599	0.144414	5.26196	1.43e-07	1.65e-05	UP
Txn1	12822.1	-0.520794	0.099314	-5.24392	1.57e-07	1.76e-05	DOWN
Sh2d1b2	25.7625	2.00323	0.382609	5.23571	1.64e-07	1.82e-05	UP
Gm11775	32.4311	1.61199	0.311183	5.18021	2.22e-07	2.41e-05	UP
Hist1h4c	685.598	-0.809069	0.156691	-5.16347	2.42e-07	2.57e-05	DOWN
Tspan2	100.936	-1.00711	0.195109	-5.1618	2.45e-07	2.57e-05	DOWN
Optn	228.986	-0.710116	0.137769	-5.15441	2.54e-07	2.63e-05	DOWN
Ifi213	164.48	1.14885	0.222898	5.15416	2.55e-07	2.63e-05	UP
Clec2i	276.273	0.735097	0.143103	5.13684	2.79e-07	2.86e-05	UP
Rras	244.419	-0.646687	0.126059	-5.13004	2.9e-07	2.92e-05	DOWN
Glis3	103.059	1.11153	0.216659	5.13033	2.89e-07	2.92e-05	UP
Cd63	230.915	2.05749	0.401286	5.12724	2.94e-07	2.93e-05	UP
Cd27	684.4	0.696657	0.135957	5.12411	2.99e-07	2.96e-05	UP
Sema6d	111.54	-1.72104	0.336959	-5.10755	3.26e-07	3.18e-05	DOWN
Muc20	39.3711	-1.93898	0.379619	-5.1077	3.26e-07	3.18e-05	DOWN
Stk32c	373.131	0.620664	0.121569	5.10544	3.3e-07	3.19e-05	UP
Pole2	388.64	-0.583163	0.11449	-5.09357	3.51e-07	3.37e-05	DOWN
Hist1h3f	424.814	-1.07041	0.210214	-5.09201	3.54e-07	3.37e-05	DOWN
Itpr2	1214.17	0.522044	0.102824	5.07707	3.83e-07	3.56e-05	UP
Gzma	319158	-0.51074	0.100709	-5.07142	3.95e-07	3.64e-05	DOWN
Irf7	254.836	0.652933	0.130199	5.01488	5.31e-07	4.82e-05	UP
Fosl2	359.676	0.660919	0.132166	5.00067	5.71e-07	5.12e-05	UP
Irs2	173.547	0.747549	0.149826	4.98944	6.06e-07	5.38e-05	UP
1500009L16Rik	93.6905	-1.33807	0.268423	-4.98491	6.2e-07	5.47e-05	DOWN
Hist1h2bg	247.939	-0.897878	0.180185	-4.98311	6.26e-07	5.48e-05	DOWN
Idi1	274.553	-0.670337	0.13476	-4.97431	6.55e-07	5.6e-05	DOWN
F2rl2	430.954	0.573497	0.115262	4.97562	6.5e-07	5.6e-05	UP
Dennd2d	278.354	0.54469	0.110457	4.93122	8.17e-07	6.72e-05	UP
Emb	3501.96	0.761119	0.155242	4.90281	9.45e-07	7.67e-05	UP
Tmem154	269.197	-0.616179	0.126887	-4.85611	1.2e-06	9.26e-05	DOWN
Camk2d	729.845	0.625647	0.128855	4.85543	1.2e-06	9.26e-05	UP
Hexa	258.541	0.609913	0.125818	4.84758	1.25e-06	9.57e-05	UP
Prr7	332.38	0.736425	0.153487	4.79795	1.6e-06	0.000119019	UP
Mcub	161.127	-0.787394	0.164243	-4.79408	1.63e-06	0.000120608	DOWN
Adgrg5	130.456	1.03228	0.216115	4.77656	1.78e-06	0.000129252	UP
Lyst	512.843	0.638113	0.133737	4.77141	1.83e-06	0.000131813	UP
Slc9a9	3032.57	0.549774	0.115529	4.75876	1.95e-06	0.000139521	UP
Ddx60	74.5888	1.12565	0.236718	4.75525	1.98e-06	0.000141053	UP
Btg1	7048.8	0.546381	0.114959	4.75285	2.01e-06	0.000141178	UP
Gbp9	230.17	0.710917	0.150192	4.73338	2.21e-06	0.000154129	UP
Ttn	26.3667	-2.71834	0.575089	-4.72681	2.28e-06	0.000157797	DOWN
Ifi206	701.448	0.637187	0.135061	4.71776	2.38e-06	0.000164048	UP
Gm20528	146.806	1.36999	0.292254	4.68765	2.76e-06	0.000185928	UP
Dll1	54.9437	1.34153	0.286132	4.68851	2.75e-06	0.000185928	UP
Zbtb20	4397.99	0.586094	0.125095	4.68519	2.8e-06	0.00018714	UP
Khdc1a	837.239	-0.551782	0.117972	-4.67722	2.91e-06	0.00019349	DOWN
Cnksr3	35.8698	1.45924	0.312933	4.66309	3.11e-06	0.000205028	UP
Ston2	142.884	1.24395	0.267273	4.65423	3.25e-06	0.000211757	UP
Nr4a3	279.141	0.708344	0.152638	4.64068	3.47e-06	0.000224922	UP
Med12l	544.039	-0.726261	0.156585	-4.63814	3.52e-06	0.000226506	DOWN
Rsad2	31.038	1.72058	0.372069	4.62436	3.76e-06	0.000238308	UP
Hist1h4h	533.506	-0.862683	0.18746	-4.60195	4.19e-06	0.000260517	DOWN
Ahcyl2	424.86	0.521776	0.113391	4.60157	4.19e-06	0.000260517	UP
Emid1	444.227	0.508428	0.110635	4.59554	4.32e-06	0.0002668	UP
Ulbp1	582.955	-0.518913	0.113523	-4.57101	4.85e-06	0.000295523	DOWN
Hist1h2bm	341.062	-0.926799	0.203265	-4.55957	5.13e-06	0.000310541	DOWN
Zswim6	2774.89	0.569708	0.125116	4.55345	5.28e-06	0.000317169	UP
Pam	380.102	0.641893	0.141615	4.53266	5.82e-06	0.000345978	UP
Fkbp2	2374.25	-0.584941	0.129114	-4.53041	5.89e-06	0.000347993	DOWN
Acpp	42.1922	1.39506	0.309373	4.50932	6.5e-06	0.000368345	UP
Ifi211	316.13	-1.86607	0.414117	-4.50615	6.6e-06	0.000368744	DOWN
Cyth3	101.917	0.985456	0.21869	4.50617	6.6e-06	0.000368744	UP
Nfkbid	285.277	0.548481	0.121752	4.50489	6.64e-06	0.000369246	UP
Lamc1	119.512	-0.889702	0.1984	-4.48439	7.31e-06	0.000397507	DOWN
Tnfsf8	152.827	1.23089	0.274766	4.47978	7.47e-06	0.000402595	UP
Ddc	25.1067	1.99997	0.446661	4.4776	7.55e-06	0.000404929	UP
Eml5	167.564	0.791024	0.177057	4.46763	7.91e-06	0.000420575	UP
Cbx5	1375.6	-0.553166	0.124522	-4.44233	8.9e-06	0.000460002	DOWN
Cmtm7	3903.82	-0.710274	0.160293	-4.4311	9.38e-06	0.000479672	DOWN
Mob3b	120.733	0.816029	0.184485	4.42327	9.72e-06	0.000491204	UP
Cpne7	42.9263	1.78713	0.40577	4.4043	1.06e-05	0.000529641	UP
Gch1	310.669	0.525439	0.119565	4.39457	1.11e-05	0.00054497	UP
Pim2	2041.96	0.549625	0.125943	4.36406	1.28e-05	0.000609654	UP
Hist1h2bb	390.971	-1.01631	0.233054	-4.36085	1.3e-05	0.000616263	DOWN
Gm47662	146.888	-1.34801	0.310493	-4.3415	1.42e-05	0.000667908	DOWN
Tyms	1342.62	-0.649919	0.149878	-4.33633	1.45e-05	0.000681097	DOWN
Stil	369.931	-0.698933	0.161754	-4.32097	1.55e-05	0.000722004	DOWN
Treml2	43.2099	1.41888	0.328485	4.31948	1.56e-05	0.000723624	UP
Diaph3	1283.95	-0.664417	0.154011	-4.31409	1.6e-05	0.000733658	DOWN
Dscam	1650.33	-1.75225	0.407238	-4.30276	1.69e-05	0.000766455	DOWN
Clspn	776.272	-0.636819	0.148211	-4.29671	1.73e-05	0.000776402	DOWN
Alcam	703.2	0.573592	0.133498	4.29661	1.73e-05	0.000776402	UP
Abcg1	304.921	1.0282	0.239167	4.29907	1.72e-05	0.000776402	UP
Anxa4	234.178	-0.591916	0.137969	-4.29022	1.78e-05	0.000793257	DOWN
Sult5a1	11.9224	2.34433	0.548538	4.27377	1.92e-05	0.00084184	UP
Myo5a	331.778	-0.54513	0.127833	-4.26438	2e-05	0.000861031	DOWN
Tespa1	654.913	0.585226	0.137249	4.26398	2.01e-05	0.000861031	UP
Sema7a	13.3807	2.46495	0.578855	4.25832	2.06e-05	0.000876938	UP
Etfb	2850.4	-0.509235	0.119731	-4.25316	2.11e-05	0.000894307	DOWN
Dusp6	277.842	0.624545	0.147257	4.24118	2.22e-05	0.000933628	UP
Ticrr	161.811	-0.788068	0.186343	-4.22912	2.35e-05	0.000978345	DOWN
Hist1h3b	227.635	-0.95982	0.227386	-4.2211	2.43e-05	0.00100019	DOWN
Lilr4b	1442.83	0.601193	0.142537	4.2178	2.47e-05	0.00100808	UP
Cdkn3	506.7	-0.844057	0.200404	-4.21178	2.53e-05	0.00103183	DOWN
Vash1	18.7489	-2.33505	0.554725	-4.20938	2.56e-05	0.0010394	DOWN
Fdps	487.482	-0.629993	0.149697	-4.20844	2.57e-05	0.00104025	DOWN
Esr1	181.25	0.907855	0.215908	4.20483	2.61e-05	0.0010535	UP
Kntc1	249.712	-0.675693	0.161242	-4.19056	2.78e-05	0.00111097	DOWN
Arhgap5	44.6894	1.26878	0.302906	4.1887	2.81e-05	0.00111647	UP
Nr1d2	87.1647	1.00541	0.24013	4.18694	2.83e-05	0.00112145	UP
Hist3h2ba	67.0181	-0.940143	0.224867	-4.18088	2.9e-05	0.00114199	DOWN
Rrad	287.754	-0.52452	0.125714	-4.17234	3.01e-05	0.00117292	DOWN
Il1rl1	213.591	-0.823189	0.197396	-4.17025	3.04e-05	0.00117618	DOWN
Irf4	29.3354	1.54665	0.372082	4.15674	3.23e-05	0.00123231	UP
Hist1h1e	7190.82	-0.548767	0.132248	-4.14954	3.33e-05	0.0012677	DOWN
Oas1a	187.411	0.858906	0.207253	4.14424	3.41e-05	0.00128931	UP
Crybg3	133.369	-0.718041	0.173399	-4.14097	3.46e-05	0.00129978	DOWN
Hist1h2bh	155.897	-0.86067	0.20795	-4.13884	3.49e-05	0.00130787	DOWN
Kif22	449.44	-0.705647	0.171001	-4.12658	3.68e-05	0.00136279	DOWN
Ppic	16.3559	-1.97071	0.477421	-4.12782	3.66e-05	0.00136279	DOWN
Marcksl1	83.9104	-0.848148	0.205901	-4.11919	3.8e-05	0.00139449	DOWN
Themis	33.8834	-3.88371	0.943223	-4.11749	3.83e-05	0.00140045	DOWN
Ifit3	25.0564	1.71781	0.417265	4.11683	3.84e-05	0.00140045	UP
Gm33424	365.296	-0.757168	0.18426	-4.10924	3.97e-05	0.00144294	DOWN
Irak3	27.924	-2.83473	0.691683	-4.09832	4.16e-05	0.00150375	DOWN
Hist1h3i	233.157	-0.982524	0.240706	-4.08185	4.47e-05	0.00158615	DOWN
Fdx1	667.586	-0.540549	0.132491	-4.07988	4.51e-05	0.00159039	DOWN
Ccnb2	1193.6	-0.715067	0.175317	-4.07871	4.53e-05	0.00159136	DOWN
Fbxo5	749.646	-0.73539	0.180314	-4.07839	4.53e-05	0.00159136	DOWN
Ncapg	416.373	-0.788352	0.193332	-4.07771	4.55e-05	0.00159147	DOWN
Cmc2	1119.8	-0.545082	0.133713	-4.07651	4.57e-05	0.00159513	DOWN
Chaf1a	326.875	-0.621401	0.152567	-4.07298	4.64e-05	0.00161487	DOWN
Gm41335	109.079	-1.05471	0.259701	-4.06123	4.88e-05	0.00168756	DOWN
Insr	58.6131	1.23928	0.305187	4.06072	4.89e-05	0.00168756	UP
Rftn1	438.073	0.534748	0.13189	4.05451	5.02e-05	0.0017151	UP
Hist1h2ai	233.619	-0.825154	0.203751	-4.04981	5.13e-05	0.00174355	DOWN
Gm16364.1	81.8568	1.054	0.2604	4.0476	5.17e-05	0.00175515	UP
Ccdc34	746.744	-0.595278	0.147135	-4.0458	5.21e-05	0.00175891	DOWN
Capn3	56.3025	1.47697	0.365193	4.04436	5.25e-05	0.00176485	UP
Hist1h3d	74.056	-1.02275	0.25415	-4.02419	5.72e-05	0.00188882	DOWN
Ssbp2	556.576	0.707202	0.175847	4.0217	5.78e-05	0.00189137	UP
Pou2f2	982.393	-0.562256	0.13996	-4.01727	5.89e-05	0.00191064	DOWN
Rnaseh2b	568.77	-0.578838	0.144086	-4.01732	5.89e-05	0.00191064	DOWN
Lrr1	127.305	-0.760712	0.189663	-4.01086	6.05e-05	0.00194709	DOWN
Gm26532	96.2667	0.935552	0.233278	4.01046	6.06e-05	0.00194709	UP
Gm48236	20.6166	1.55121	0.387423	4.00391	6.23e-05	0.00199129	UP
Etv3	361.508	0.540707	0.135076	4.00297	6.26e-05	0.00199401	UP
Hist1h4a	172.518	-0.857099	0.214169	-4.00198	6.28e-05	0.00199712	DOWN
Tns3	64.252	-1.33798	0.334778	-3.99662	6.43e-05	0.00202701	DOWN
Bach2	1407.93	0.72214	0.180684	3.9967	6.42e-05	0.00202701	UP
Cenpw	773.624	-0.570846	0.143516	-3.97758	6.96e-05	0.00217376	DOWN
Dixdc1	146.203	-0.756225	0.190726	-3.96498	7.34e-05	0.00226282	DOWN
Tox	2352.97	1.10024	0.278099	3.95627	7.61e-05	0.00232923	UP
Samd3	1615.37	0.518705	0.131104	3.95644	7.61e-05	0.00232923	UP
Trdv4	129.046	0.658388	0.166475	3.95487	7.66e-05	0.00233702	UP
Klra6	312.586	0.544839	0.137924	3.95028	7.81e-05	0.00237636	UP
Zfp831	346.948	0.502132	0.12717	3.94851	7.86e-05	0.00238202	UP
Anln	262.74	-0.838793	0.212521	-3.94688	7.92e-05	0.00239242	DOWN
Xcl1	4827.97	0.995173	0.252321	3.94408	8.01e-05	0.00240853	UP
Myo3b	78.2671	1.08972	0.276525	3.94076	8.12e-05	0.00243018	UP
Bub1	376.517	-0.83139	0.211397	-3.93284	8.39e-05	0.00249329	DOWN
1810041H14Rik	304.205	0.527055	0.134115	3.92989	8.5e-05	0.0025179	UP
Hist1h2bn	141.109	-0.971557	0.24809	-3.91615	9e-05	0.00264004	DOWN
Mzb1	10.38	3.32351	0.85031	3.90858	9.28e-05	0.00270453	UP
Fosl1	34.7322	1.20099	0.307628	3.90403	9.46e-05	0.0027285	UP
P2rx3	148.494	-1.08175	0.277462	-3.89873	9.67e-05	0.00277178	DOWN
Pimreg	132.449	-1.02407	0.26284	-3.89618	9.77e-05	0.00278684	DOWN
Brip1	568.779	-0.635893	0.163381	-3.8921	9.94e-05	0.0028275	DOWN
Tcp11l2	248.051	0.761151	0.195594	3.89149	9.96e-05	0.00282797	UP
Cited4	133.845	0.749698	0.192778	3.88892	0.000100691	0.00285144	UP
Kif15	709.046	-0.752996	0.193693	-3.88757	0.000101253	0.00286069	DOWN
Ugt1a7c	17.5888	1.63717	0.421198	3.88693	0.000101519	0.00286155	UP
Tbc1d31	186.441	-0.57286	0.147638	-3.88018	0.000104381	0.00290359	DOWN
Tnfsf14	158.245	0.653456	0.169204	3.86195	0.000112485	0.00309895	UP
Gm16152	33.3749	1.42756	0.369903	3.85929	0.000113718	0.00312584	UP
Tcrg-C4	407.964	0.734951	0.191033	3.84725	0.00011945	0.00323232	UP
2010-09-01	28.6919	-1.45876	0.379226	-3.84668	0.000119729	0.00323268	DOWN
Tmsb15a	185.395	-0.576995	0.150093	-3.84425	0.000120923	0.00325051	DOWN
Cdca3	790.74	-0.753238	0.196079	-3.84151	0.000122282	0.00327979	DOWN
Hist1h2ak	277.37	-0.817799	0.213417	-3.83193	0.000127141	0.00339516	DOWN
Ak6	592.372	-0.503306	0.131492	-3.82766	0.000129365	0.00343948	DOWN
Adgrl4	82.384	0.922457	0.241226	3.82404	0.000131285	0.00347534	UP
Ypel3	565.222	0.554792	0.14528	3.81879	0.000134109	0.00353354	UP
Gm26887	179.296	0.834028	0.218427	3.81834	0.000134354	0.00353354	UP
Prss2	128.958	1.04524	0.273827	3.81715	0.000135002	0.00353531	UP
Slc26a11	67.3293	1.27641	0.334354	3.81753	0.000134796	0.00353531	UP
Hectd2	56.3565	0.921961	0.241637	3.81548	0.000135919	0.0035365	UP
Prr11	187.81	-0.962566	0.252496	-3.8122	0.000137733	0.00355334	DOWN
Spata24	146.114	-0.689023	0.180723	-3.8126	0.000137513	0.00355334	DOWN
Cenpi	185.262	-0.590062	0.154756	-3.81286	0.000137367	0.00355334	DOWN
Ddit3	422.291	0.565755	0.148657	3.80577	0.000141361	0.00362391	UP
Tnfrsf26	158.807	0.807139	0.212395	3.80018	0.000144592	0.00369119	UP
Sgo2a	339.876	-0.922825	0.243174	-3.79492	0.000147689	0.00374352	DOWN
Ncaph	328.85	-0.775414	0.204457	-3.79256	0.000149104	0.0037591	DOWN
Phf11c	59.2065	0.871836	0.230364	3.7846	0.000153958	0.00387346	UP
Rrm1	1062.44	-0.594264	0.157077	-3.78328	0.000154777	0.00387802	DOWN
Ryr1	53.9925	0.922903	0.244327	3.77733	0.000158522	0.00394748	UP
Hist1h2af	166.288	-0.949622	0.25159	-3.77448	0.000160339	0.00398241	DOWN
Pold1	291.872	-0.564785	0.149752	-3.77148	0.000162285	0.00401655	DOWN
Neil3	392.474	-0.673899	0.178839	-3.76819	0.000164435	0.00405329	DOWN
Nucb2	22.4463	-1.69025	0.449105	-3.7636	0.000167488	0.00411189	DOWN
Spry2	739.185	0.602116	0.160021	3.76274	0.00016806	0.00411764	UP
Gm10130	230.499	0.522766	0.138969	3.76175	0.000168731	0.00412577	UP
Cdc45	413.04	-0.616867	0.164544	-3.74894	0.000177582	0.00432484	DOWN
Znrf3	885.733	0.533703	0.142426	3.74723	0.000178798	0.00434575	UP
Msh5	51.8236	-0.961371	0.256848	-3.74295	0.00018187	0.00438542	DOWN
Lmnb1	2444.42	-0.560179	0.149623	-3.74394	0.000181156	0.00438542	DOWN
Sh2b3	113.701	0.76083	0.203353	3.74143	0.000182974	0.0044033	UP
2310015A10Rik	58.5971	0.900544	0.240746	3.74064	0.000183552	0.00440851	UP
Gzmf	107.551	-4.50673	1.20679	-3.73448	0.0001881	0.00450885	DOWN
Gm39323	193.277	-0.857856	0.230577	-3.72048	0.000198844	0.00471993	DOWN
Pik3r6	325.832	-0.621018	0.166898	-3.72095	0.000198475	0.00471993	DOWN
Klhl4	245.985	0.888541	0.239043	3.71707	0.000201549	0.00477482	UP
2010016I18Rik	112.466	0.635419	0.170979	3.71636	0.000202114	0.00477892	UP
E2f8	231.29	-0.70692	0.190371	-3.71337	0.000204515	0.00481665	DOWN
Ppp2r3a	94.6482	0.730228	0.196699	3.71241	0.000205292	0.00481665	UP
Nmnat3	82.6146	0.724002	0.195222	3.7086	0.000208405	0.00487092	UP
Brca2	186.735	-0.70946	0.191466	-3.7054	0.000211057	0.00492129	DOWN
Dlgap5	502.136	-0.79381	0.214252	-3.70503	0.000211368	0.00492129	DOWN
Atp8a2	34.2395	1.31181	0.354235	3.70323	0.000212873	0.00494687	UP
Inpp5a	88.1178	0.70046	0.189796	3.69058	0.00022374	0.00513086	UP
E230029C05Rik	147.426	-0.780939	0.21191	-3.68524	0.000228483	0.00521019	DOWN
Cit	560.426	-0.659281	0.179096	-3.68116	0.000232177	0.00528452	DOWN
Grn	43.6008	1.0238	0.278337	3.67828	0.000234816	0.00530493	UP
Id3	230.929	0.958749	0.261375	3.6681	0.000244362	0.00549086	UP
Polq	201.94	-0.71743	0.19611	-3.65831	0.000253883	0.00565362	DOWN
Bbs9	399.874	0.537291	0.146872	3.65823	0.000253965	0.00565362	UP
Efcab11	194.9	-0.889289	0.243153	-3.65733	0.000254861	0.00566321	DOWN
Inf2	122.997	-0.610593	0.167085	-3.65439	0.000257796	0.0057076	DOWN
Coch	113.281	-0.822924	0.225266	-3.65312	0.000259074	0.00572549	DOWN
Mcm10	189.695	-0.68377	0.187256	-3.65153	0.000260682	0.0057506	DOWN
Hlcs	163.976	0.534949	0.1466	3.64903	0.000263229	0.00578582	UP
Ckap5	1258.75	-0.517494	0.141956	-3.64545	0.000266926	0.00585651	DOWN
Hist1h2bp	59.7306	-1.13361	0.312097	-3.63225	0.000280966	0.0061384	DOWN
Styk1	876.821	0.511353	0.140793	3.63195	0.000281286	0.0061384	UP
P2ry12	143.417	-0.983813	0.270984	-3.63051	0.000282858	0.00616165	DOWN
Nlrp1b	22.4528	1.67258	0.461056	3.62772	0.000285939	0.00619551	UP
Lacc1	34.4058	-1.12098	0.309587	-3.6209	0.000293574	0.0063384	DOWN
Cenph	399.737	-0.553719	0.152993	-3.61925	0.00029546	0.00636758	DOWN
Gm50218	18.3204	1.83597	0.507478	3.61783	0.00029708	0.00638016	UP
Zfp827	103.667	0.778978	0.215808	3.60958	0.000306689	0.00657492	UP
Tmem97	169.247	-0.723873	0.200644	-3.60774	0.000308876	0.00661016	DOWN
P2ry13	15.0972	-2.20777	0.614646	-3.59194	0.000328222	0.00690288	DOWN
Cdca2	419.532	-0.636362	0.177544	-3.58425	0.000338043	0.00706064	DOWN
Muc1	167.17	0.7937	0.22211	3.57345	0.000352304	0.00730835	UP
Nrgn	328.983	0.576884	0.161623	3.56931	0.000357923	0.0073997	UP
Tnp2	16.3269	1.98964	0.558449	3.56279	0.000366933	0.00754755	UP
Hist1h4f	44.9824	-1.23108	0.346438	-3.55354	0.000380089	0.00776568	DOWN
Slfn1	48.672	1.00235	0.282526	3.54783	0.000388419	0.00788296	UP
Dhfr	539.786	-0.538082	0.151893	-3.5425	0.00039635	0.00801385	DOWN
Hist3h2a	120.566	0.587068	0.165775	3.54135	0.00039809	0.00801949	UP
Ect2	502.601	-0.673177	0.190304	-3.53737	0.000404138	0.00810739	DOWN
Pif1	100.506	-0.955613	0.270337	-3.53489	0.000407942	0.00815683	DOWN
Melk	201.92	-0.801789	0.227279	-3.52778	0.000419056	0.00819709	DOWN
Tppp3	29.4938	-1.67758	0.475461	-3.52832	0.0004182	0.00819709	DOWN
Arhgap19	133.6	-0.958748	0.271574	-3.53033	0.000415038	0.00819709	DOWN
Hmgb3	280.799	-0.666215	0.188839	-3.52796	0.000418782	0.00819709	DOWN
Tgm2	135.736	0.638709	0.18098	3.52917	0.000416872	0.00819709	UP
Fhit	190.341	0.557942	0.158201	3.52679	0.000420626	0.00819709	UP
Bub1b	378.389	-0.738359	0.209447	-3.52529	0.000423025	0.00821433	DOWN
Itgad	61.3943	0.74835	0.214106	3.49524	0.000473641	0.00896972	UP
Mgst3	99.2659	-0.741266	0.212189	-3.49342	0.000476873	0.00901691	DOWN
Cetn4	115.651	-0.785963	0.225286	-3.48873	0.000485324	0.00912004	DOWN
Cuedc1	313.733	0.658527	0.188792	3.4881	0.000486459	0.00912728	UP
Tspan31	86.4965	-0.990025	0.283951	-3.4866	0.000489195	0.00916451	DOWN
Ncapg2	501.946	-0.570192	0.163773	-3.4816	0.000498428	0.00928835	DOWN
Zbtb10	104.204	1.1041	0.317142	3.4814	0.000498791	0.00928835	UP
Fignl1	369.341	-0.616808	0.177202	-3.48083	0.000499867	0.00929295	DOWN
Hist1h1d	1153.47	-0.617302	0.177417	-3.47938	0.000502577	0.00930698	DOWN
Rhno1	195.843	-0.525747	0.151368	-3.4733	0.000514107	0.00942814	DOWN
Cenpk	494.015	-0.522547	0.15061	-3.46952	0.00052138	0.0095328	DOWN
Hist1h2ac	222.408	-0.722292	0.208674	-3.46134	0.000537491	0.00975413	DOWN
Nsl1	84.9417	-0.785214	0.226947	-3.45991	0.000540363	0.00979166	DOWN
Cdca5	247.059	-0.681551	0.197323	-3.45399	0.000552348	0.00996436	DOWN
Gm36551	14.9726	1.77146	0.513644	3.4488	0.000563078	0.0100981	UP
Ccdc125	113.754	0.576256	0.167084	3.4489	0.000562877	0.0100981	UP
Csrnp1	126.632	0.712021	0.206479	3.4484	0.000563914	0.0100982	UP
Themis2	92.1269	-0.756859	0.219956	-3.44096	0.000579661	0.0103195	DOWN
Ercc6l	160.365	-0.634582	0.184482	-3.43981	0.000582113	0.010348	DOWN
Knstrn	492.662	-0.627571	0.182696	-3.43506	0.00059242	0.0104635	DOWN
Wee1	225.005	-0.578429	0.168834	-3.42603	0.000612481	0.0107467	DOWN
Cfap53	28.0595	-1.37184	0.401761	-3.41458	0.000638812	0.0111285	DOWN
Gm10874	129.936	0.528176	0.154972	3.40819	0.000653945	0.0113434	UP
Ska1	321.344	-0.781013	0.229624	-3.40127	0.000670742	0.0115689	DOWN
Rbm47	246.596	-0.836856	0.246092	-3.40058	0.000672424	0.0115815	DOWN
Hist2h2ac	994.563	-0.955248	0.280975	-3.39977	0.000674436	0.0115997	DOWN
Cks2	1674.39	-0.592631	0.174542	-3.39535	0.0006854	0.0117191	DOWN
Ninj1	57.9355	0.766809	0.225883	3.39471	0.000687004	0.0117191	UP
Hist1h2br	178.711	-0.86367	0.25494	-3.38773	0.000704729	0.0119853	DOWN
Tbc1d7	114.92	-0.611791	0.180629	-3.387	0.000706622	0.0120007	DOWN
Gm19705	390.75	0.520027	0.153656	3.38437	0.000713418	0.0120557	UP
Eps8	78.4598	-0.989954	0.292619	-3.38308	0.000716785	0.0120578	DOWN
Cdc6	249.32	-0.551995	0.163243	-3.38143	0.000721096	0.0120947	DOWN
Adck1	125.043	0.598717	0.177218	3.37841	0.000729063	0.0122116	UP
Kif2c	211.28	-0.864703	0.256218	-3.37487	0.000738496	0.0122516	DOWN
Hmgn3	35.7028	-1.05964	0.313925	-3.37547	0.000736886	0.0122516	DOWN
Parpbp	232.145	-0.857728	0.254128	-3.37518	0.000737663	0.0122516	DOWN
Slc14a1	142.947	0.704264	0.208934	3.37075	0.000749644	0.0123859	UP
Dscc1	208.699	-0.533943	0.15847	-3.36937	0.000753409	0.0124144	DOWN
Gm30373	36.7696	-1.14912	0.341389	-3.36601	0.000762648	0.0125151	DOWN
Rasgef1b	94.9099	0.993404	0.295782	3.35857	0.000783465	0.0127034	UP
Ddah2	70.8771	-0.760981	0.22692	-3.35352	0.000797896	0.0129202	DOWN
Ifi27l2a	139.085	0.946013	0.282938	3.34353	0.000827192	0.0133061	UP
Rab39b	27.9885	-1.24084	0.371446	-3.34057	0.000836067	0.0134016	DOWN
Usp53	56.6029	0.825958	0.247287	3.34008	0.00083753	0.0134016	UP
Parp12	26.8549	1.28454	0.384523	3.3406	0.000835963	0.0134016	UP
Pilrb1	15.1322	1.96585	0.588667	3.33949	0.000839336	0.0134129	UP
Gm11802	19.2517	1.4724	0.44128	3.33666	0.000847904	0.013479	UP
Tha1	82.6287	0.856139	0.256581	3.33673	0.000847716	0.013479	UP
Pakap.1	35.2627	-0.984836	0.295411	-3.33379	0.000856717	0.0135836	DOWN
Kdm7a	548.847	0.550248	0.165416	3.32646	0.000879581	0.0138739	UP
Foxm1	159.167	-0.647893	0.19503	-3.32202	0.000893672	0.0140416	DOWN
Ramp1	15.4886	1.59638	0.481914	3.31259	0.000924378	0.0144125	UP
Cdc25c	92.0238	-0.914178	0.276364	-3.30788	0.000940059	0.0146009	DOWN
Hes1	25.52	1.20449	0.364262	3.30667	0.000944131	0.0146455	UP
Aunip	130.828	-0.63351	0.191702	-3.30466	0.000950921	0.0146909	DOWN
Ppm1l	124.87	0.691829	0.209367	3.30438	0.000951883	0.0146909	UP
Gprin3	183.843	0.880476	0.266796	3.30019	0.000966201	0.0148179	UP
Gm1043	42.5871	0.983566	0.29861	3.29381	0.000988389	0.015037	UP
Cadps2	26.4301	1.49635	0.455126	3.28777	0.00100986	0.0152063	UP
Mir22hg	115.139	0.54877	0.166866	3.28869	0.00100654	0.0152063	UP
Tnfrsf25	22.3946	-1.40261	0.427382	-3.28186	0.00103126	0.015427	DOWN
Tet1	18.8142	1.30999	0.400138	3.27386	0.00106089	0.0157928	UP
Rgcc	149.797	0.564432	0.172529	3.27153	0.00106968	0.0158461	UP
Cd300a	199.377	-1.67383	0.512226	-3.26776	0.00108402	0.0160195	DOWN
Dusp10	687.679	0.521025	0.159703	3.26247	0.00110445	0.0162426	UP
Zbtb32	731.056	-0.510071	0.156429	-3.26073	0.00111127	0.0163232	DOWN
Gen1	138.504	-0.680439	0.20882	-3.2585	0.00112005	0.0163731	DOWN
4833407H14Rik	297.376	0.524468	0.161079	3.25596	0.0011301	0.0165003	UP
Rad51	518.705	-0.548526	0.168688	-3.25173	0.00114707	0.016688	DOWN
Mdm1	123.555	-0.572126	0.176059	-3.24963	0.00115555	0.0167115	DOWN
Kifc1	175.248	-0.776966	0.239333	-3.24639	0.0011688	0.0168268	DOWN
Gzmc	3450.4	-2.71952	0.839082	-3.24107	0.00119083	0.0170596	DOWN
A930037H05Rik	83.5557	0.671616	0.207738	3.23299	0.00122502	0.0173936	UP
9930022D16Rik	59.5513	0.880933	0.273261	3.22378	0.00126511	0.0178508	UP
2210011C24Rik	33.8022	-1.30592	0.407028	-3.20843	0.00133464	0.018489	DOWN
Gkap1	135.248	-0.664995	0.207342	-3.20724	0.00134017	0.0185025	DOWN
Plxdc2	36.8486	1.03737	0.323441	3.20729	0.00133991	0.0185025	UP
Gm47664	151.952	0.544602	0.170054	3.20251	0.00136235	0.0187238	UP
Depdc1a	377.017	-0.693091	0.216638	-3.1993	0.00137762	0.0188486	DOWN
Bard1	319.609	-0.546569	0.1709	-3.19819	0.00138295	0.0189003	DOWN
D030028A08Rik	61.0803	0.807002	0.252927	3.19065	0.00141953	0.019249	UP
Prnp	99.4818	1.02999	0.322869	3.1901	0.00142221	0.019264	UP
Gm34006	64.6656	0.713109	0.224063	3.18262	0.00145947	0.0196375	UP
Eldr	128.76	-0.809028	0.254585	-3.17783	0.00148383	0.0198993	DOWN
Mag	72.4208	0.770012	0.242473	3.17567	0.00149493	0.0199603	UP
Ryk	40.1054	-1.05303	0.331848	-3.17324	0.00150748	0.0200619	DOWN
Snhg9	94.5938	0.654559	0.206261	3.17344	0.00150642	0.0200619	UP
Ndc80	547.508	-0.550154	0.173538	-3.17022	0.00152322	0.0201611	DOWN
Adam22	17.2964	-1.90196	0.600332	-3.16818	0.00153398	0.0202376	DOWN
Mpped2	21.3746	-1.6372	0.517851	-3.16153	0.00156942	0.0205714	DOWN
Klf9	168.201	0.841027	0.266194	3.15945	0.00158065	0.0206964	UP
Ccne1	389.792	-0.509233	0.161231	-3.15841	0.00158633	0.0207484	DOWN
Hist1h2bf	72.01	-0.914721	0.289889	-3.15542	0.00160268	0.0209397	DOWN
Esco2	442.585	-0.638194	0.202312	-3.1545	0.00160774	0.0209834	DOWN
Cip2a	310.113	-0.659764	0.209228	-3.15333	0.00161417	0.0210392	DOWN
Pltp	237.826	0.565305	0.179311	3.15266	0.00161792	0.0210485	UP
Ska2	351.716	-0.518356	0.164635	-3.14851	0.00164105	0.0212338	DOWN
Hyls1	92.4685	-0.78022	0.248002	-3.14603	0.00165505	0.0213461	DOWN
Fam177a	43.3627	-0.863114	0.274444	-3.14495	0.00166115	0.0213824	DOWN
Bcl6	474.299	0.54679	0.174278	3.13746	0.00170418	0.0217858	UP
Ldlrad4	787.969	0.571725	0.182374	3.13491	0.00171907	0.0218965	UP
Tmem205	23.2981	-1.28157	0.409116	-3.13253	0.00173305	0.0220056	DOWN
Gm37469	16.3609	1.30302	0.4159	3.13302	0.00173019	0.0220056	UP
Plk2	31.2663	1.03018	0.328942	3.13181	0.00173732	0.0220369	UP
Hjurp	652.081	-0.529522	0.169214	-3.12931	0.00175214	0.0221786	DOWN
Ccnf	289.511	-0.683435	0.21852	-3.12756	0.00176263	0.0222882	DOWN
Mis18bp1	378.45	-0.716264	0.229165	-3.12553	0.00177484	0.0224193	DOWN
Rfc4	697.749	-0.530009	0.16966	-3.12394	0.00178445	0.0224941	DOWN
Kif18b	161.48	-0.699156	0.223831	-3.12358	0.00178664	0.0224983	DOWN
Pclaf	4688.75	-0.809873	0.259346	-3.12276	0.00179167	0.0225383	DOWN
Cep55	406.999	-0.702148	0.225213	-3.11771	0.00182262	0.0228334	DOWN
Hist1h2ag	124.993	-0.744983	0.239299	-3.11319	0.00185074	0.0231381	DOWN
Oip5	76.0994	-0.7161	0.230762	-3.1032	0.00191442	0.0236822	DOWN
Mad2l1	458.543	-0.572545	0.184997	-3.09488	0.00196891	0.0241613	DOWN
Podnl1	105.978	-1.78868	0.578192	-3.09357	0.00197763	0.0242026	DOWN
Hist1h3c	961.637	-1.03969	0.337328	-3.08213	0.00205526	0.0248737	DOWN
F2rl1	57.0922	0.729487	0.236702	3.08188	0.00205697	0.0248737	UP
Cdkn2a	40.5784	-1.29183	0.419272	-3.08112	0.00206226	0.0249026	DOWN
Hist1h4k	36.5313	-1.01818	0.331255	-3.0737	0.00211423	0.0253896	DOWN
Tacc3	551.393	-0.618876	0.201539	-3.07075	0.00213522	0.0254968	DOWN
Zdhhc14	19.6903	1.3287	0.432604	3.0714	0.00213059	0.0254968	UP
Maml3	99.6591	0.865059	0.282227	3.06512	0.00217581	0.0258486	UP
Nr4a2	1019.97	1.04938	0.342456	3.06428	0.00218196	0.0258965	UP
Shcbp1	428.431	-0.687757	0.224515	-3.06331	0.00218905	0.0259275	DOWN
Gtse1	78.5333	-0.798047	0.26054	-3.06305	0.00219097	0.0259275	DOWN
Khdc1b	171.763	-0.598356	0.195674	-3.05792	0.0022288	0.0262308	DOWN
Hist1h4d	2967.28	-0.865517	0.283035	-3.05799	0.00222828	0.0262308	DOWN
Rccd1	111.753	-0.600063	0.196305	-3.05679	0.0022372	0.0262703	DOWN
Nuf2	269.728	-0.7203	0.235831	-3.05431	0.00225579	0.0264631	DOWN
Cebpd	79.126	0.626916	0.205284	3.0539	0.00225887	0.0264677	UP
Fuom	40.4887	-0.876469	0.287295	-3.05076	0.00228263	0.0267008	DOWN
Aff3	1225.3	1.19372	0.392434	3.04183	0.00235143	0.0272959	UP
Ehd3	90.9686	0.616974	0.202816	3.04204	0.00234981	0.0272959	UP
Rgs2	827.439	0.968501	0.318613	3.03974	0.00236782	0.0274179	UP
Lancl3	39.6336	-0.92691	0.305196	-3.03709	0.0023887	0.027597	DOWN
B020010K11Rik	60.1148	-0.72899	0.240158	-3.03546	0.00240171	0.0277209	DOWN
Il20rb	91.7873	0.636474	0.209997	3.03086	0.00243856	0.0280135	UP
Jmy	150.98	0.720744	0.238034	3.02791	0.00246252	0.0281731	UP
Iigp1	81.1786	0.821642	0.271693	3.02416	0.00249326	0.0284273	UP
F630040K05Rik	21.7217	1.23817	0.409553	3.02323	0.00250092	0.0284614	UP
Ubd	31.4775	1.18068	0.391164	3.01839	0.00254123	0.0287856	UP
Asph	147.341	1.51159	0.501075	3.0167	0.00255545	0.028893	UP
Hist1h2ab	1134.01	-0.919969	0.305073	-3.01557	0.00256498	0.0289261	DOWN
Mreg	119.322	-0.746783	0.247821	-3.0134	0.00258342	0.0291011	DOWN
Sh3pxd2b	15.7034	-1.46548	0.486884	-3.00991	0.00261327	0.0292749	DOWN
Plxnc1	153.757	0.626322	0.208047	3.01048	0.00260835	0.0292749	UP
Eme1	131.37	-0.731652	0.243866	-3.00022	0.00269787	0.0300567	DOWN
Ifi204	78.6942	0.76848	0.256181	2.99975	0.00270203	0.0300755	UP
Rad51ap1	263.103	-0.612401	0.204471	-2.99505	0.00274402	0.0303487	DOWN
Gm38979	34.2765	1.05294	0.351595	2.99475	0.00274667	0.0303504	UP
Hist1h2bj	909.281	-0.876246	0.29277	-2.99295	0.00276297	0.0304217	DOWN
Iffo2	142.254	0.505675	0.16905	2.99128	0.00277811	0.0305592	UP
Ehd1	649.013	-0.502386	0.168138	-2.98793	0.00280871	0.0308679	DOWN
Slc16a3	275.085	-0.645018	0.21602	-2.98591	0.00282731	0.0310443	DOWN
Chst2	128.654	0.777317	0.260722	2.9814	0.00286936	0.0313645	UP
Hist1h3h	28.24	-1.04532	0.350742	-2.98032	0.00287949	0.0314182	DOWN
Spin2c	88.0736	0.556481	0.186774	2.97943	0.00288789	0.0314542	UP
Ppp1r15a	1066.15	0.534373	0.179561	2.97599	0.00292041	0.0316472	UP
Gpr137b	97.4094	0.687584	0.231397	2.97145	0.00296397	0.0319721	UP
Snrnp35	122.168	-0.568618	0.191503	-2.96923	0.00298544	0.0320297	DOWN
Vmn2r96	20.9148	1.3864	0.468393	2.9599	0.00307739	0.0327352	UP
Aldh7a1	113.271	-0.624124	0.211034	-2.95745	0.00310195	0.0329188	DOWN
Tmem63b	40.5292	0.896327	0.303256	2.95568	0.00311982	0.0329208	UP
Abcb9	523.075	-0.525704	0.178076	-2.95213	0.00315587	0.0331857	DOWN
Cenpm	327.955	-0.52448	0.177826	-2.94939	0.00318397	0.033366	DOWN
Wdr60	20.3081	-1.42167	0.482091	-2.94896	0.00318846	0.0333843	DOWN
Bcat1	31.5021	-1.40577	0.477029	-2.94693	0.00320948	0.0335754	DOWN
Aurka	227.572	-0.724126	0.246109	-2.9423	0.00325781	0.0337908	DOWN
Ifi44	58.8455	0.905888	0.307759	2.9435	0.00324529	0.0337908	UP
Gm49980	264.537	0.69647	0.236652	2.94302	0.00325029	0.0337908	UP
Gm50287	39.5829	0.913901	0.310901	2.93952	0.00328718	0.0340374	UP
Ccp110	92.4162	-0.557292	0.1901	-2.93157	0.00337253	0.0347734	DOWN
Grtp1	28.0019	1.04716	0.357355	2.93031	0.0033862	0.0348553	UP
Kifc3	31.5049	0.857199	0.292923	2.92637	0.00342945	0.0351815	UP
Epas1	276.099	-1.94442	0.665503	-2.92172	0.00348102	0.0355607	DOWN
Incenp	819.075	-0.551822	0.188847	-2.92205	0.00347735	0.0355607	DOWN
Adam8	355.766	-0.610788	0.209207	-2.91955	0.00350543	0.0356605	DOWN
Mylip	1119.84	0.500958	0.171574	2.91979	0.00350272	0.0356605	UP
Tnfrsf9	4280.46	-0.760595	0.260967	-2.91453	0.00356227	0.0359982	DOWN
Inpp4b	72.7281	1.0282	0.353258	2.91062	0.00360714	0.0363912	UP
Cks1b	2209.72	-0.734246	0.253221	-2.89963	0.00373602	0.0373816	DOWN
Spc24	1177.4	-0.807872	0.278645	-2.89929	0.00374006	0.0373914	DOWN
Mki67	3176.54	-0.774357	0.267189	-2.89817	0.0037535	0.0374781	DOWN
Pdia5	21.1291	-1.48823	0.513648	-2.89737	0.00376306	0.0375289	DOWN
Fos	1643.92	1.06141	0.366525	2.89588	0.00378094	0.0375645	UP
Sgo1	273.35	-0.637265	0.220261	-2.89323	0.003813	0.0378101	DOWN
Grasp	91.5767	0.579472	0.200284	2.89325	0.00381273	0.0378101	UP
Gipc2	685.366	-1.00046	0.345941	-2.892	0.00382803	0.0378824	DOWN
Klra5	303.232	-0.6167	0.213253	-2.89187	0.00382962	0.0378824	DOWN
Homer1	112.675	0.522526	0.182077	2.86981	0.00410722	0.0398515	UP
Rell2	13.0121	1.51279	0.527285	2.86902	0.00411744	0.0398871	UP
Mxd3	299.937	-0.637014	0.222202	-2.86682	0.00414613	0.0400694	DOWN
Mvd	92.8788	-0.531278	0.185423	-2.86522	0.00416716	0.0402088	DOWN
Ano7	30.2089	-1.07491	0.376632	-2.85399	0.00431737	0.0414611	DOWN
Smim40	11.03	1.56926	0.551007	2.84798	0.00439972	0.0420529	UP
Mastl	242.152	-0.581172	0.204143	-2.84689	0.00441489	0.0421648	DOWN
Gm20628	18.1523	-1.25144	0.439694	-2.84615	0.00442508	0.042229	DOWN
Iqgap3	34.5302	-0.9278	0.326201	-2.84426	0.00445146	0.0424289	DOWN
Mafk	191.562	0.507764	0.178757	2.84052	0.00450401	0.0427811	UP
Kcnab1	45.5104	-0.715345	0.252426	-2.83388	0.00459865	0.043612	DOWN
Tspoap1	57.5223	-0.647817	0.228916	-2.82993	0.00465578	0.0438833	DOWN
Ncapd2	431.156	-0.552828	0.195465	-2.82828	0.00467993	0.0440398	DOWN
Cd83	28.8561	1.05087	0.373017	2.81722	0.00484414	0.0451185	UP
Hist1h2bl	27.0792	-1.35965	0.482698	-2.81678	0.00485082	0.0451249	DOWN
Ttk	178.03	-0.678284	0.241044	-2.81394	0.00489383	0.0453646	DOWN
Tesc	645.382	-0.863298	0.306963	-2.81239	0.00491756	0.0454593	DOWN
Myadm	125.402	-0.69993	0.248922	-2.81185	0.00492581	0.0454593	DOWN
Me1	19.7373	-1.46083	0.519504	-2.81198	0.00492382	0.0454593	DOWN
Jchain	46.1256	3.34894	1.19274	2.80776	0.00498866	0.0459161	UP
Acss1	163.675	0.651121	0.232161	2.80461	0.00503771	0.0462277	UP
Ifit2	231.759	0.522887	0.186601	2.80217	0.00507605	0.0465094	UP
Hist1h3g	68.1169	-0.83519	0.298225	-2.80054	0.00510175	0.0466821	DOWN
Bco1	92.6305	-0.617249	0.220526	-2.79899	0.0051263	0.0467984	DOWN
Hist2h2bb	261.651	-1.1488	0.410967	-2.79535	0.00518442	0.0471828	DOWN
Kif11	1039.7	-0.797995	0.285922	-2.79095	0.00525528	0.047686	DOWN
Fbxo32	60.3346	0.680621	0.243875	2.79086	0.00525689	0.047686	UP
Ltb4r1	124.618	-1.57585	0.564884	-2.78969	0.00527589	0.0477299	DOWN
Slamf6	209.683	0.597061	0.214127	2.78835	0.00529775	0.0478469	UP
Tedc1	88.912	-0.625793	0.224672	-2.78536	0.00534681	0.0480857	DOWN
Il11ra1	108.255	-0.609374	0.218802	-2.78505	0.00535198	0.0480967	DOWN
Kif20a	177.607	-0.815961	0.293056	-2.78432	0.00536398	0.0481054	DOWN
Gm4814	24.0021	1.0305	0.370266	2.78313	0.00538374	0.0482043	UP
Gins1	173.823	-0.521898	0.187544	-2.7828	0.00538913	0.0482171	DOWN
Neurl1b	30.492	-1.03579	0.373075	-2.77635	0.00549736	0.0489695	DOWN
Gm42743	13.7766	-1.55608	0.560715	-2.77517	0.00551725	0.0489709	DOWN
Khdc1c	68.8021	-0.673326	0.24274	-2.77386	0.00553957	0.0490942	DOWN
E230034D01Rik	20.9033	-1.08123	0.389863	-2.77335	0.00554817	0.0490989	DOWN
