# Supplementary material for: Dichotomous outcomes of TNFR1 and TNFR2 signaling in NK cell-mediated immune responses during inflammation
Source: Nat Commun. 2024 Nov 14;15:9871. doi: 10.1038/s41467-024-54232-y (PMC11564688; doi:10.1038/s41467-024-54232-y)
Supplement: Supplementary file 7 — Source Data [file 41467_2024_54232_MOESM7_ESM.xlsx]

## Sheet: Figure 1
Figure 1
f. Spleen NK cells Tim3+	Naive	S. Typhimurium
	0.13	21.5
	0.18	28.5
	0.22	39.1
	0.19	37.6
	0.21	38.8
	1.84	33.8
	0.17	39.5
	0.21	35.6
	0.14	31.8
	0.14	32.2
	0.2	45.9
	0.24	33.7
	0.11	21
	0.24	39.9
	0.27
g. Spleen NK cells Tim3+	Day 0 p.i.	Day 1 p.i.	Day 4 p.i.	Day 7 p.i.	Day 10 p.i.	Day 14 p.i.	Day 21 p.i.	Day 28 p.i.
	0.54	7.34	36.4	31.3	2.64	34.2	14.1	6.37	Experiment 1 (representative)
	0.44	11.3	58.7	39.6	11.1	10.5	10.2	3.97
	0.65	16.6	30	16.2	15.5	11.7	1.7	3.85
	0.48	11.3	32.5	35	20.4	14.7	6.94	4.62
		15.6	38.7	30.8
	0.78	3.47	12.3	13.3	12.2	6.68	8.29	2.64	Experiment 2
	0.68	4.53	23.5	14.4	9.05	18.8	5.08	2.19
	0.33	4.76	8.83	18.8	12.2	24.1	4.14	2.38
	0.68	10.9	15.2	14.6	7.05	16.7	3.95	2.67
		6.65	22.6	12.6		8.89		2.03

## Sheet: Figure 2
Figure 2
a. NK cells IFNg+		Ncr1cre						Ncr1creTim3fl/fl							Ncr1creFSF-Tim3
	Untreated	5.24	5.33	5.53	4.91	2.47	4.57	4.18	3.47	7.67	5.49	2.62	3.55	2.96	3.12	4.2	6.5	6.5	3.51	4.46	4.46	3.5	4.62
	Anti-NK1.1	19.7	22.7	23.9	23	26.2	29.2	14.6	17.4	28.6	22.4	22.8	18.9	29.9	6.88	7.42	17.4	19.7	12.1	5.1	13.4	16.3	6.57
	IL-12	16.6	21.7	22.9	15.4	15.2	19.4	7.99	14.4	33.2	25	14.4	25.6	22.6	13.1	17.5	18.5	23.3	13	19.7	25.5	16.1	24.8
	IL-12 + IL-18	79.6	81.7	83.7	75.7	74.6	80	58.7	70.4	73.2	80.6	74.1	73.6	69.7	73.5	68.1	74.5	68.7	71.4	69.5	68	68.8	57.5
b. NK cells CD107+		Ncr1cre						Ncr1creTim3fl/fl							Ncr1creFSF-Tim3
	Untreated	4	2.7	4.74	2.4	4.6	11.2	1.39	1.73	6.59	3.72	5.99	6.14	5.75	2.88	3.95	6.12	6.48	6.34	8.5	5.64	7.4	8.06
	Anti-NK1.1	35.9	38.6	38.2	37.6	40.1	50.1	25.7	31	48.5	36.8	39.7	32.2	45.5	12.8	16.2	24.8	33.8	22.7	14	21	27.4	15.5
	IL-12	3.84	3.47	5.49	2.52	5.23	12.8	1.39	1.78	7.22	3.92	6.5	6.6	6.93	3.53	4.92	6.92	5.97	6.63	8.57	4.83	7.91	7.62
	IL-12 + IL-18	10.1	7.05	10.9	5.44	10.1	24.1	2.56	3.56	9.92	7.99	15.9	13	13.3	8.46	8.76	14.7	10.7	15.5	16.7	10.7	15.3	13.7
c. % of spleen NK cells	Pre-transfer		Naive		Infected
	Ncr1creTim3fl/fl	Ncr1creFSF-Tim3	Ncr1creTim3fl/fl	Ncr1creFSF-Tim3	Ncr1creTim3fl/fl	Ncr1creFSF-Tim3
	44.4	55.6	75	23.1	81.8	3.03
	50	50	71.3	25.8	88.2	7.69
			70.6	28.4	75.3	4.79
			74.9	24.2	90.5	8.48
			68.5	30.6	73.1	4.63
			74.2	25.8	90.3	5.82
			62.2	37.8	94.3	1.8
			74	25.7	94.2	4.55
			90	10	97.7	0.58
			67.1	32.6
			65.5	33.6
			70.9	27.8
e. NK cells per spleen	Ncr1cre	Ncr1creTim3fl/fl	Ncr1creFSF-Tim3		f. NK cells per liver	Ncr1cre	Ncr1creTim3fl/fl	Ncr1creFSF-Tim3		g. Spleen NK cells CD69+ (%)	Ncr1cre	Ncr1creTim3fl/fl	Ncr1creFSF-Tim3		h. Liver NK cells CD69+ (%)	Ncr1cre	Ncr1creTim3fl/fl	Ncr1creFSF-Tim3
	998681	475734	915624			1149217	679379	871292			53.6	57.4	38.4			56.9	67.5	47
	792686	1288415	768957			1132036	562554	818220			52.4	78.8	32.9			58.1	78.1	38.3
	1199152	1145165	699953			1210148	1497085	939495			52.7	59.7	35.9			67.1	60	44.2
	967692	917575	1500213			677361	530205	946518			59.6	73.9	23			61	79.2	36.2
	545852	615427	727410			274378	361557	648192			50	77.4	32.1			62.6	77.9	45.2
	959063	633593	770194			820071	430747	415803			51	74.4	31.9			52	81	42.7
	1088948	1667289	287887			1677393	1434575	268240			62.4	60.2				65	61.4
	1090812	765138	607085			1232666	889315	573190			49.6	50.2				57.2	60.7
	787841	521473	312381			3479508	885768	370170				54.5					61.7
	1020787	318754	255676			2789490	390015	340899
	1322608	991716				1135502	1820838
	955470	835518				2870604	798142
	1113330					1910955
	881354					2177597
	1210201					2164453
i. CFU per spleen	Ncr1cre	Ncr1creTim3fl/fl	Ncr1creFSF-Tim3		j. CFU per spleen	Ncr1cre	Ncr1creTim3fl/fl	Ncr1creFSF-Tim3		k. Plasma IFNg (ng/ml)	Ncr1cre	Ncr1creTim3fl/fl	Ncr1creFSF-Tim3
	4800000	2550000	2880000			5190000	2130000	2130000			2.61786	2.55536	3.2875
	5160000	3750000	4350000			8400000	3330000	2940000			3.10893	5.85	4.1625
	2160000	1500000	3420000			2160000	4020000	3720000			3.08214	4.46161	3.80536
	4350000	3833333	4133333			3780000	3733333	1900000			2.27857	3.19375	3.22946
	3720000	4966667	8000000			5040000	3733333	3100000			3.71607	3.04196	3.40357
	3690000	5300000	4800000			1770000	3366667	3200000			3.68929	3.18036	4.97054
	2520000	6450000	8666667			1890000	4166667	3833333			3.17143	2.59107	2.34355
	3000000	9000000	12000000			2633333	3333333	4133333			2.81429	4.04643	1.40403
	2733333	4033333	7666667			1900000	2900000	2566667			2.12581	5.14018	3.36774
	3066667	2133333				2400000	1633333				3.45242	3.62984
	3366667	4333333				3866667	2833333				4.46452	2.60968
	2100000	12000000				1600000	3200000				2.77097	2.47661
	2200000					13333333					2.06935
	3333333					7333333					3.19435
	2533333					2500000					2.05726

## Sheet: Figure 3
Figure 3
a. NK cells Tim3+	IL-15 only	TNF (5ng/ml)	TNF (10ng/ml)	TNF (20ng/ml)	IFNa (50 U/ml)	IFNa (100 U/ml)	IFNa (200 U/ml)	TGFb (6 ng/ml)	TGFb (12 ng/ml)	TGFb (25 ng/ml)	TNF + IFNa	TNF + TGF	IFNa + TGFb	TNF + IFNa + TGFb
	11.5	20.4	37.9	53.7	8.09	5.03	9.21	2.15	2.31	2.16	36.7	4.35	3.13	5.47
	9.31	27	40.5	52.9	10.3	8.09	10.8	2.19	2.23	2.1	32.7	3.28	2.93	4.38
	10.21	22	24.9	52.4	11.9	9.7	10.2	2.33	2.35	2.18	32.8	3.93	2.81	4.95
	10.7	13.1	40.3	54.2	11	5.78	9.68	3.2	2.85	2.72	29.1	6.51	4.26	5.76
	7.95	30.8	44.5	53.4	6.71	7.06	10.5	3.59	3.44	3.35	26.9	6.24	4.69	6.27
	9.82	35.5	43.6	54.6	12.1	9.07	8.95	2.7	3.27	2.96	26.8	6.95	4.63	5.87
b. Survival	IL-15 only	TNF (5ng/ml)	TNF (10ng/ml)	TNF (20ng/ml)	IFNa (50 U/ml)	IFNa (100 U/ml)	IFNa (200 U/ml)	TGFb (6 ng/ml)	TGFb (12 ng/ml)	TGFb (25 ng/ml)	TNF + IFNa	TNF + TGF	IFNa + TGFb	TNF + IFNa + TGFb
	1	0.801003	0.710528	0.551827	1.03233	0.953944	0.891862	1.09996	1.16458	1.22324	0.656945	0.486131	1.14038	0.561772
	1	0.710929	0.669184	0.606162	1.09929	0.962508	0.967124	1.27825	1.19035	1.31089	0.716328	0.569021	1.20177	0.535471
	1	0.684149	0.718206	0.495957	0.936976	1.00286	0.921064	1.24084	1.27149	1.2878	0.663233	0.57812	1.18183	0.034388
	1	0.86552	0.757895	0.58129	1.12058	1.01036	1.02259	1.17384	1.17376	1.25965	0.842022	0.466375	1.21261	0.479352
	1	0.793112	0.727025	0.571071	1.09585	1.05615	1.02126	1.07797	1.14617	1.18705	0.72239	0.523219	1.14488	0.414381
	1	0.738323	0.684179	0.513602	0.978681	0.959637	0.871471	1.08862	1.19457	1.03486	0.694172	0.448596	1.25391	0.036455
d. NK cells CD107a+		No-TNF									TNF (10 ng/ml)
	Untreated	6.37	6.2	8.85	5.31	9.53	9.59	9.1	7.17	16.2	11.2	10	12.9	7.35	15.5	15.1	15.2	11.8	24.8
	Anti-NK1.1	39.1	42.9	43.4	42.4	46.9	39.1	50.9	46.4	56.3	40.4	46.1	48.4	49.7	57.9	48.7	63.1	59	70.1
	IL-12	7.85	6.63	7.66	6.33	9.9	10.6	10.7	8.28	18	10.1	10.1	13.5	8.93	15.3	14.5	14.6	12.4	24.9
	IL-12 + IL-18	14.3	11.7	14.8	8.42	23.1	20.2	21.3	15.9	33.3	14.8	12.3	17.1	11.3	23.5	20.8	21.1	16.7	37.3
e. NK cells IFNg+		No-TNF									TNF (10 ng/ml)
	Untreated	9.46	9.67	11	7.49	4.18	5.8	4.93	4.28	7.51	11.9	14	15	10.4	9.58	11.5	11.1	8.72	15.6
	Anti-NK1.1	25	25.8	29.5	27.1	27.8	23.2	35.3	31.1	35.7	26.3	32.6	36.4	34.5	36.2	32.8	47.3	43.1	50
	IL-12	21.9	25.8	24.9	20.4	19.4	32.7	29.4	20	26.3	44.2	51.5	54.8	42.1	42.9	54.2	50.6	43.9	51.3
	IL-12 + IL-18	83.2	84.1	85.8	77.9	82.3	83.2	79.6	85.1	89.4	90.4	92.8	91.5	88	90.5	92.8	88.1	96.6	96
Exact P values for a. NK cells Tim3+												Exact P values for b. Survival

## Sheet: Figure4
Figure 4
b. Spleen NK cells Tim3+	Ncr1cre	Ncr1creTnfr1fl/flTnfr2fl/fl		c. Liver NK cells Tim3+	Ncr1cre	Ncr1creTnfr1fl/flTnfr2fl/fl		d. NK cells per spleen	Ncr1cre	Ncr1creTnfr1fl/flTnfr2fl/fl		Spleen NK cells KI67+ (%)	Ncr1cre	Ncr1creTnfr1fl/flTnfr2fl/fl
	30.5	26.4			32.5	35			1863739	491684			82.5	80.7
	38.6	21.3			44.9	32.6			687379	309080			83.6	82.6
	36.9	26.4			35.4	33.5			1446190	478974			78.3	78.3
	46.6	31.5			51.6	35.3			938498	429895			86.5	82.3
	30.5	27.9			33	36.5			1211076	512610			83.4	77
	47.4	23.5			50	26.1			784538	893849			84.8	72.9
	50.6	18			55.1	22.9			607141	903001			85	75.3
	41.2	22.4			34.2	26.1			974919	629570			84	74.1
	31.9	26			35.3	16			678468	687278			85.3	76.9
	28.4	22.5			29.2	25.4			1047083	783037			84.5	74.7
	31.6	22.3			34.8	31.4			1573602	937608			82.2	69.6
	36.6	21.8			31.1	13.7			885555	1079682			86.6	70.2
	41.6	9.62			55.5	29.4			657820	885490			86	79.6
	25.9	12.9			59	25.7			302636	658552			87.6	80
	65.6	18.9			37.6	18			634328	689915			90.6	78.8
	65.6	24.9			38	40			101734	520259			83.9	74.6
	65.6	30.9			56.4	27.1			201713	492552			91.9	78
f. NK cell maturation		Ncr1cre																	Ncr1creTnfr1fl/flTnfr2fl/fl
	Less mature	7.6	17.7	8.51	11.4	11.6	12.1	11.7	5.71	4.5	6.86	4.79	5.82	9.33	4.96	6.79	6.34	3.23	13.2	20.8	15.9	17.4	17.4	8.28	8.76	11.2	8.19	9.83	9.23	13	11.6	11.4	18.7	16.7	26.9
	M1	7.38	7.35	7.08	5.51	9.01	5.27	6.55	3.35	3.26	3.76	3.83	5.09	4.09	3.97	1.95	2.95	1.83	18.4	17	17.9	17.9	16.5	17.7	16.4	22.4	15.8	11.9	15.9	13.3	17.9	16.2	12	11.5	11.6
	M2	80.7	66.9	80.4	75.9	74	75.6	76.1	84.3	85.1	81.1	84.4	81.7	77.5	83.2	78.4	80.2	87.3	66	59	63	61.3	62.8	71.9	72.5	64.1	70.9	73	70.2	68.6	63.9	65.8	62.8	65.6	54.5
g. Spleen NK cells CD69+ (%)	Ncr1cre	Ncr1creTnfr1fl/flTnfr2fl/fl		h. CFU per spleen	Ncr1cre	Ncr1creTnfr1fl/flTnfr2fl/fl		i. CFU per liver	Ncr1cre	Ncr1creTnfr1fl/flTnfr2fl/fl
	43.2	35.4			5900000	7400000			1633333	3266667
	54.3	37.8			8600000	9200000			3500000	3233333
	38.3	43.8			8100000	6900000			3200000	3833333
	59.4	32.4			10800000	5800000			2633333	2266667
	47.5	41.5			7200000	7200000			2233333	2800000
	55	29.5			6800000	4700000			2033333	1733333
	58.7	29.8			7200000	6500000			3033333	4800000
	57.2	35.5			1.05333e+07	8400000			3040000	2433333
	49.2	46.3			13000000	6.46667e+06			5333333	2880000
	47.2	50.5			7.26667e+06	7.33333e+06			3360000	5013333
	43.5	44.8			1.01333e+07	9.33333e+06			2640000	6400000
	67.7	49			11000000	1.47333e+07			15600000	3840000
	64.8	39.2			5.73333e+06	5.86667e+06			1973333	4320000
	51.9	35.6			2.46667e+06	866667			1840000	266667
	76.2	51			4.26667e+06	10200000			1893333	4826667
	75	60.9			5200000	1.73333e+06			4186667	10666.7
	66.2	43.4			5.53333e+06	4.73333e+06			14933333	3173333
						1.06667e+07				3280000

## Sheet: Figure6
Figure 6
f. Spleen NK cells Tim3+	Ncr1cre	Ncr1creTnfr1fl/fl	Ncr1creTnfr2fl/fl		g. Spleen NK cells TIGIT+	Ncr1cre	Ncr1creTnfr1fl/fl	Ncr1creTnfr2fl/fl		h. NK cells per spleen	Ncr1cre	Ncr1creTnfr1fl/fl	Ncr1creTnfr2fl/fl		i. NK cells per liver	Ncr1cre	Ncr1creTnfr1fl/fl	Ncr1creTnfr2fl/fl
	53.2	20.6	20.7			22.8	26.2	28.4			215856	1228267	851984			293587	1683162	915047
	31	22	17.9			18.5	28	29.7			645214	1509975	1057194			913759	1124683	1338501
	25.8	25.5	27.1			12.4	25.9	31.6			1276943	1576827	549880			1482278	1295259	1463540
	48.8	21.9	26.9			17.2	27.4	30.7			1015760	1381420	438069			560121	1511148	658316
	36.1	22.6	23.3			19.4	23.6	32.4			903369	1673522	858049			1048921	1654293	2070704
	33	18.1	22.3			22	24.5	5.62			633104	1284769	681366			751276	1224646	868996
	42.8	28.9	22.9			14.8	25.5	30.9			1175710	959150	731778			1499802	1251370	938079
	34.4	20.9	25.3			14.9	31	32.8			1441184	1513531	652250			1533985	1503648	1624418
	31.1	22.9	22.5			22	24.5	30.5			1200911	1425625	552217			1895812	1970740	1595744
	32.7	24.3	21.7			25.1	25.4	29.4			980493	1637099	531108			2080802	1460056	1311792
	39.1		40.1			26.2		33			787841		730753			3479508		1443636
	49.8		31.9			23.6		28.7			1020787		582574			2789490		1245576
	17.8		40.8			13.2		36.7			1322608		1009463			1135502		1429938
	47.8		38.9			24.1		35.7			955470		765817			2870604		1706892
	43.5		26.1			21		35.4			1113330		994222			1910955		1723742
	38.3					22.4					881354					2177597
	33.6					14.6					1210201					2164453
k. Annexin+Viability+ (%)	Ncr1cre	Ncr1creTnfr1fl/fl	Ncr1creTnfr2fl/fl		l. Plasma IFNg (ng/ml)	Ncr1cre	Ncr1creTnfr1fl/fl	Ncr1creTnfr2fl/fl		m. CFU per spleen	Ncr1cre	Ncr1creTnfr1fl/fl	Ncr1creTnfr2fl/fl		n. CFU per liver	Ncr1cre	Ncr1creTnfr1fl/fl	Ncr1creTnfr2fl/fl
	1.18826	0.552323	1.16626			4.06	1.41914	1.22486			6.66667e+06	1.07407e+06	2.03704e+06			1333333	1148148	3185185
	0.880196	0.968215	0.850856			3.08143	1.23486	1.35486			2.37037e+06	2.96296e+06	1.96296e+06			2000000	2148148	1851852
	0.770171	0.619071	1.15159			2.88143	2.79571	1.09914			2.18519e+06	1.85185e+06	2.22222e+06			1222222	1629630	4222222
	0.770171	0.748166	0.748166			4.53857	1.66771	1.33177			3.74074e+06	2.33333e+06	2.55556e+06			2000000	2148148	2740741
	1.24694	0.850856	0.67555			1.79914	0.947714	1.20823			3.11111e+06	1.37037e+06	2.22222e+06			2407407	1851852	3333333
	1.14425	0.684352	0.843521			3.98857	1.56343	1.61559			4.85185e+06	1.77778e+06	2.7037e+06			1888889	2888889	1925926
	1.01931	1.03541	1.0676			3.56	4.62206	1.58618			3.25926e+06	2.59259e+06	2.88889e+06			2777778	6407407	3925926
	0.976395	0.874464	0.863734			1.63914	1.95242	1.45235			3.92593e+06	1890000	2.51852e+06			1851852	1980000	5111111
	0.954936	0.595494	0.831545			5.62429	2.20645	1.32294			2.77778e+06	3330000	3.14815e+06			1592593	2730000	3259259
	1.37339	0.501609	0.729614			3.43088	3.43629	1.40382			2.25926e+06	3660000	2.33333e+06			5190000	2640000	2592593
	0.675966	0.439914	0.976395			1.25629		2.4			4800000		7500000			8400000		14400000
		0.633047	0.863734			2.12581		2.7629			5160000		4710000			2160000		5460000
						3.45242		2.79919			2160000		5160000			3780000		7050000
						4.46452		2.2629			4350000		4350000			5040000		5280000
						2.77097					3720000		5010000			1770000
						2.06935					3690000					1890000
						3.19435					2520000
						2.05726

## Sheet: Figure7
Figure 7
g. HAVCR2+ NK cells (%)	Control	Leuk-UTI	Int-URO	URO	ICU-NoSEP	ICU-SEP	Bac-SEP		h. TIGIT+ NK cells (%)	Control	Leuk-UTI	Int-URO	URO	ICU-NoSEP	ICU-SEP	Bac-SEP
	5	14	8	3	9	15	12			3	14	3	5	16	7	9
	9	7	7	8	6	11	13			5	9	0	12	26	3	8
	8	0	13	20	5	24	10			8	5	5	9	9	20	10
	7	0	7	6	10	29	8			7	0	4	5	11	0	6
	5	0	9	8	7	27				11	0	7	10	4	36
	6	8	10	10	7	13				6	3	11	3	20	11
	5	0	13	7	7	12				6	0	13	4	7	15
	6	4		16		11				7	5		4		7
	7	0		2						8	8		3
	0	3								0	13
	10									0
	8									8
	3									3
	7									20
	0									9
	4									0
	3									2
	10									2
	2									3
i. TNFRSF1A+ NK cells (%)	Control	Leuk-UTI	Int-URO	URO	ICU-NoSEP	ICU-SEP	Bac-SEP		j. TNFRSF1B+ NK cells (%)	Control	Leuk-UTI	Int-URO	URO	ICU-NoSEP	ICU-SEP	Bac-SEP
	11	20	9	10	24	11	7			10	24	13	8	24	26	16
	8	8	7	8	9	11	13			11	11	21	13	19	16	21
	9	5	5	25	13	20	4			12	0	19	32	19	20	21
	5	0	14	33	18	13	24			5	5	17	38	14	17	23
	3	4	15	15	29	36				6	4	16	18	11	9
	3	7	10	10	13	20				9	3	14	40	20	22
	8	10	8	5	7	18				14	0	13	7	21	23
	8	11		14		19				10	8		14		23
	13	0		14						11	3		14
	13	9								0	12
	0									30
	0									0
	5									0
	7									9
	9									0
	12									12
	3									6
	8									12
	6									5

## Sheet: Supplementary Figure 1
Supplementary Figure 1
c. % of spleen NK cells		Naive					S. Typhimurium						d. % of liver NK cells		Naive					S. Typhimurium
	Less mature	13	13.7	7.91	10.6	3.97	22	14.7	12.8	16.9	8.18			Less mature	2.61	4.46	2.38	2.88	4.34	4.72	1.89	3.99	2.3	2.33
	M1	43.9	35.5	35.9	46.7	44.1	16.2	8.53	11.1	10.2	7.7			M1	31.9	31.1	29.5	36.1	34.6	12.5	6.77	7.73	6.85	6.5
	M2	42.2	49.7	55.4	42.4	51.7	57.4	67.2	69.6	65.5	78.7			M2	56.4	56.9	61.4	54.6	52.5	74.9	86.3	79.4	85.2	85.4
f. Spleen NK cells Ki67+ (%)	Naive	S. Typhimurium		g. Liver NK cells Ki67+ (%)	Naive	S. Typhimurium
	13	45.1			7.55	44.6
	11.1	41.9			12.2	44
	13.8	55.1			9.73	51.2
	11.7	47.2			10.7	43.6
	11.9	48.5			9.4	47.7

## Sheet: Supplementary Figure 2
Supplementary Figure 2
e. Liver NK cells Tim3+ (%)	Naive	S. Typhimurium
	2.02	31.2
	4.3	13.4
	0.096	16.9
	0.018	22
	0.15	15.9
	9.85	12.9
	2.28	12.7
	0.44	13.6
	0.2	17.4
	0.62	16.7
	1.76	18.9
	0.26	14.5
	0.35	12.2
	0.11	20
	0.11	18.2
	0.33

## Sheet: Supplementary Figure 4
Supplementary Figure 4
b. Total NK cell numbers		Ncr1cre								Ncr1creTim3fl/fl				Ncr1creFSF-Tim3
	Spleen	838766	741748	893646	858503	1351112	1237110	1026732	931158	908908	1199623	561703	1389927	946412	1320719	971412	804403
	Liver	74281.4	119997	127897	55769.8	95261.7	132315	109532	72520	103173	183669	75791.2	176625	115530	330289	119226	91416.8
	Lung	221804	230591	194697	223682	376732	285476	414858	219818	343650	329111	143911	287418	282522	353136	238001	149669
	Bone marrow	51219.7	29080.4	33777.6	41881.4	52713.4	27650.7	23592.8	58986.4	49722.8	43128.1	25253.4	34198.9	26270.2	32756.2	29619.2	25301.7
	Blood	150848	181621	118683	132181	159093	241501	100134	168134	97323.8	146148	74181.3	178708	117307	217988	112518	126744
c.ILC per liver	Ncr1cre	Ncr1creTim3fl/fl	Ncr1creFSF-Tim3		d. Spleen NK cells DNAM1+ (%)	Ncr1cre	Ncr1creTim3fl/fl	Ncr1creFSF-Tim3		e. Spleen NK cells NKG2A/C/E+ (%)	Ncr1cre	Ncr1creTim3fl/fl	Ncr1creFSF-Tim3
	3717.68	5566.32	6970.27			50.2	49.7	55.2			50.2	49.7	55.2
	4302.34	11550.1	27882.8			47.7	66.5	59.6			47.7	66.5	59.6
	4011.43	3292.54	8770.16			71.2	61.2	49.3			71.2	61.2	49.3
	2170.03	13838.3	2834.95			45.7	69.9	57			45.7	69.9	57
	3783.64					49.6					49.6
	5554.23					50.6					50.6
	5273.17					44.5					44.5
	4137.5					70.1					70.1
f. Frequency of spleen NK cells		Ncr1cre								Ncr1creTim3fl/fl				Ncr1creFSF-Tim3
	Less mature	10.6	8.86	7.39	10.3	6.86	6.69	9.06	7.65	11	12.8	10.1	7.8	7.63	8.14	11.3	13.1
	M1	45.1	42.8	39.8	46.4	43.5	36.4	45.1	42.4	45.5	42.5	38.9	39.3	32.4	30.2	38.3	36.2
	M2	34.5	39.7	46.7	34.3	41	48.1	38.2	43.8	35.4	38.6	43.9	46.1	51.3	53.3	42.6	43

## Sheet: Supplementary Figure 5
Supplementary Figure 5
b. % of liver NK cells	Pre-transfer		Naive		Infected			d. Spleen NK cells Tim3+ (%)	Ncr1cre	Ncr1creTim3fl/fl	Ncr1creFSF-Tim3
	Ncr1creTim3fl/fl	Ncr1creFSF-Tim3	Ncr1creTim3fl/fl	Ncr1creFSF-Tim3	Ncr1creTim3fl/fl	Ncr1creFSF-Tim3			41.4	3.74	99.3
	44.4	55.6	70	28.9	78.2	10.9			34.1	2.73	99.3
	50	50	68.5	30.8	81.2	14.8			40.9	2.44	96.6
			60.5	38.6	80	11.1			46	3.65	99.4
			60.1	39	85.6	12.2			44.4	4.88	99.4
			56.8	41.8	81.3	12.8			39.3	4.03	99.1
			56.6	34.4	84.7	11.9			47.9	2.95	97.8
			60.5	39.1	97.4	1.94			36.4	2.36	98.9
			66.5	33.5	96.5	2.92			39.1	2.62	97.9
			44.4	44.4	91.5	7.54			49.8	0.62	98.4
			48.3	51.4	93.9	5.57			17.8	0.5
			65.5	34.5					47.8	0.32
			61.4	37.8					43.5
									38.3
									33.6
d. CFU per spleen	Isotype control	anti-Tim3	anti-Tim3 + anti-NK1.1		d. CFU per liver	Isotype control	anti-Tim3	anti-Tim3 + anti-NK1.1
	6600000	14000000	3200000			3800000	8100000	3100000
	7300000	4400000	4400000			5300000	1200000	19000000
	17000000	2200000	4800000			2400000	2200000	2200000
	9000000	11000000	39000000			4600000	3800000	100000000
	10000000	4700000	13000000			5700000	4800000	7000000
	6000000	7000000	14400000			4100000	2500000	300000
	5300000	8000000	11900000			5600000	4900000	1500000
	9250000	3800000	6420000			1130000	2300000	6500000
	4930000	9340000	14900000			4170000	867000	817000
	7390000	4310000	9380000			3400000	3330000	783000
	10700000	5910000	730000			1150000	2170000	14500000
	11400000	7320000				3670000	11300000	9500000
		5450000					1200000

[truncated: 7 more sheets: Supplementary Figure 6, Supplementary Figure 7, Supplementary Figure 8, Supplementary Figure 9, Supplementary Figure 10, Supplementary Figure 11, Supplementary Figure 15]
